# Supplementary material for: Genome-Wide Identification of Circular RNAs Revealed the Dominant Intergenic Region Circularization Model in Apostichopus japonicus
Source: Front Genet. 2019 Jul 2;10:603. doi: 10.3389/fgene.2019.00603 (PMC6614181; doi:10.3389/fgene.2019.00603)
Supplement: TABLE S3 — The genomic information and raw counts of circRNAs of Apostichopus japonicus. [file Table_3.XLSX]

## Sheet: circ-expression
Table S3 The genomic information and raw counts of circRNAs of Apostichopus japonicus
circRNAs	scaffold ID	start	end	DC	HC	type
AJAPscaffold65:385509|395157	AJAPscaffold65	385509	395157	4312	258	intergenic
AJAPscaffold468:336315|363024	AJAPscaffold468	336315	363024	2626	26	intergenic
AJAPscaffold1163:39166|169696	AJAPscaffold1163	39166	169696	2310	0	intergenic
AJAPscaffold1161:171485|171594	AJAPscaffold1161	171485	171594	2239	0	intron
AJAPscaffold1365:65950|74883	AJAPscaffold1365	65950	74883	1429	943	exon-intron
AJAPscaffold77:200111|263284	AJAPscaffold77	200111	263284	1343	0	intergenic
AJAPscaffold540:229960|240713	AJAPscaffold540	229960	240713	1341	944	exon-intron
AJAPscaffold361:37388|39376	AJAPscaffold361	37388	39376	1134	886	exon
AJAPscaffold388:82475|182985	AJAPscaffold388	82475	182985	1082	88	exon-intron
AJAPscaffold254:170830|247001	AJAPscaffold254	170830	247001	889	0	intron
AJAPscaffold379:116916|222332	AJAPscaffold379	116916	222332	861	0	intergenic
AJAPscaffold194:80613|138777	AJAPscaffold194	80613	138777	852	0	exon-intron
AJAPscaffold468:296296|363024	AJAPscaffold468	296296	363024	718	254	intergenic
AJAPscaffold1084:12942|66244	AJAPscaffold1084	12942	66244	642	2134	intergenic
AJAPscaffold880:117378|126397	AJAPscaffold880	117378	126397	532	712	intergenic
AJAPscaffold114:640549|706803	AJAPscaffold114	640549	706803	516	0	exon-intron
AJAPscaffold77:395923|452126	AJAPscaffold77	395923	452126	510	398	intergenic
AJAPscaffold1084:8739|88766	AJAPscaffold1084	8739	88766	497	0	intergenic
AJAPscaffold194:79583|191974	AJAPscaffold194	79583	191974	478	0	intergenic
AJAPscaffold1099:136704|153007	AJAPscaffold1099	136704	153007	475	299	intron
AJAPscaffold254:82876|250025	AJAPscaffold254	82876	250025	448	0	intergenic
AJAPscaffold75:483001|494857	AJAPscaffold75	483001	494857	417	0	intergenic
AJAPscaffold792:97885|275303	AJAPscaffold792	97885	275303	402	0	intergenic
AJAPscaffold10:576340|617168	AJAPscaffold10	576340	617168	386	66	intergenic
AJAPscaffold1534:24105|129605	AJAPscaffold1534	24105	129605	336	0	intergenic
AJAPscaffold235:583365|608463	AJAPscaffold235	583365	608463	325	260	exon-intron
AJAPscaffold453:111837|138980	AJAPscaffold453	111837	138980	310	172	intergenic
AJAPscaffold361:232454|234472	AJAPscaffold361	232454	234472	309	395	exon
AJAPscaffold66:740723|762360	AJAPscaffold66	740723	762360	299	160	intergenic
AJAPscaffold69:237642|367273	AJAPscaffold69	237642	367273	298	47	intergenic
AJAPscaffold524:222978|335425	AJAPscaffold524	222978	335425	290	0	intergenic
AJAPscaffold649:180898|273557	AJAPscaffold649	180898	273557	289	0	intergenic
AJAPscaffold453:131120|138980	AJAPscaffold453	131120	138980	267	164	intergenic
AJAPscaffold266:182736|219683	AJAPscaffold266	182736	219683	260	0	intergenic
AJAPscaffold5:922505|947879	AJAPscaffold5	922505	947879	259	135	exon-intron
AJAPscaffold281:249735|365529	AJAPscaffold281	249735	365529	256	0	intergenic
AJAPscaffold1832:9283|92670	AJAPscaffold1832	9283	92670	252	0	intergenic
AJAPscaffold609:498556|639164	AJAPscaffold609	498556	639164	250	0	intergenic
AJAPscaffold75:475229|656757	AJAPscaffold75	475229	656757	233	83	intergenic
AJAPscaffold610:870476|1036462	AJAPscaffold610	870476	1036462	228	237	exon-intron
AJAPscaffold9:1429025|1502357	AJAPscaffold9	1429025	1502357	225	0	intergenic
AJAPscaffold281:851421|926457	AJAPscaffold281	851421	926457	225	0	intergenic
AJAPscaffold75:475229|667551	AJAPscaffold75	475229	667551	224	67	intergenic
AJAPscaffold75:475229|633193	AJAPscaffold75	475229	633193	224	60	intergenic
AJAPscaffold468:314127|363024	AJAPscaffold468	314127	363024	223	7	intergenic
AJAPscaffold75:475229|644952	AJAPscaffold75	475229	644952	220	47	intergenic
AJAPscaffold75:475229|507528	AJAPscaffold75	475229	507528	217	0	intergenic
AJAPscaffold75:475229|604003	AJAPscaffold75	475229	604003	215	58	intergenic
AJAPscaffold1279:129395|134664	AJAPscaffold1279	129395	134664	203	0	intergenic
AJAPscaffold100:461784|534094	AJAPscaffold100	461784	534094	203	0	intergenic
AJAPscaffold808:193849|204734	AJAPscaffold808	193849	204734	198	103	intergenic
AJAPscaffold468:347535|363024	AJAPscaffold468	347535	363024	193	3	intergenic
AJAPscaffold888:242943|249235	AJAPscaffold888	242943	249235	184	249	intergenic
AJAPscaffold388:91995|106723	AJAPscaffold388	91995	106723	178	294	intron
AJAPscaffold85:287546|485111	AJAPscaffold85	287546	485111	178	378	intergenic
AJAPscaffold561:195517|251798	AJAPscaffold561	195517	251798	177	281	intergenic
AJAPscaffold468:306237|363024	AJAPscaffold468	306237	363024	170	6	intergenic
AJAPscaffold66:739414|757066	AJAPscaffold66	739414	757066	167	0	intergenic
AJAPscaffold406:79946|137169	AJAPscaffold406	79946	137169	167	18	intergenic
AJAPscaffold406:84704|147269	AJAPscaffold406	84704	147269	160	26	intergenic
AJAPscaffold352:170543|218766	AJAPscaffold352	170543	218766	160	0	intergenic
AJAPscaffold565:153199|233746	AJAPscaffold565	153199	233746	159	154	exon-intron
AJAPscaffold696:119096|274019	AJAPscaffold696	119096	274019	157	47	intergenic
AJAPscaffold5:611630|786434	AJAPscaffold5	611630	786434	156	0	intergenic
AJAPscaffold1534:2214|104133	AJAPscaffold1534	2214	104133	155	0	intergenic
AJAPscaffold186:574893|610754	AJAPscaffold186	574893	610754	153	55	intergenic
AJAPscaffold1677:92637|114125	AJAPscaffold1677	92637	114125	148	49	intergenic
AJAPscaffold461:146134|147359	AJAPscaffold461	146134	147359	147	349	exon-intron
AJAPscaffold66:739978|748390	AJAPscaffold66	739978	748390	142	38	exon-intron
AJAPscaffold66:743351|764246	AJAPscaffold66	743351	764246	139	52	intergenic
AJAPscaffold194:140645|170431	AJAPscaffold194	140645	170431	139	101	intergenic
AJAPscaffold117:508109|539419	AJAPscaffold117	508109	539419	137	15	intergenic
AJAPscaffold281:892235|1063361	AJAPscaffold281	892235	1063361	127	0	intergenic
AJAPscaffold421:676324|696941	AJAPscaffold421	676324	696941	121	84	intergenic
AJAPscaffold294:18323|20573	AJAPscaffold294	18323	20573	121	0	intergenic
AJAPscaffold356:263530|285673	AJAPscaffold356	263530	285673	120	186	intergenic
AJAPscaffold64:561452|563564	AJAPscaffold64	561452	563564	120	169	exon-intron
AJAPscaffold69:237642|237851	AJAPscaffold69	237642	237851	119	0	intergenic
AJAPscaffold615:95562|141675	AJAPscaffold615	95562	141675	118	0	intergenic
AJAPscaffold1004:153891|154913	AJAPscaffold1004	153891	154913	118	50	exon
AJAPscaffold1212:95833|245116	AJAPscaffold1212	95833	245116	116	0	intergenic
AJAPscaffold308:403461|493129	AJAPscaffold308	403461	493129	115	62	intergenic
AJAPscaffold75:462129|593300	AJAPscaffold75	462129	593300	114	0	intergenic
AJAPscaffold1318:54579|140895	AJAPscaffold1318	54579	140895	114	0	intergenic
AJAPscaffold140:993958|1126335	AJAPscaffold140	993958	1126335	112	644	intergenic
AJAPscaffold1117:4939|94225	AJAPscaffold1117	4939	94225	112	0	intergenic
AJAPscaffold1005:113423|116394	AJAPscaffold1005	113423	116394	111	95	intergenic
AJAPscaffold763:53700|54973	AJAPscaffold763	53700	54973	111	129	exon
AJAPscaffold20:1793214|1806847	AJAPscaffold20	1793214	1806847	111	0	exon-intron
AJAPscaffold254:174190|252108	AJAPscaffold254	174190	252108	108	0	intron
AJAPscaffold320:476701|510387	AJAPscaffold320	476701	510387	104	33	exon-intron
AJAPscaffold388:28471|177325	AJAPscaffold388	28471	177325	103	2	exon-intron
AJAPscaffold1743:112192|120124	AJAPscaffold1743	112192	120124	101	0	exon
AJAPscaffold179:174118|180811	AJAPscaffold179	174118	180811	98	94	intergenic
AJAPscaffold406:134276|150251	AJAPscaffold406	134276	150251	96	5	intergenic
AJAPscaffold10:576340|621878	AJAPscaffold10	576340	621878	96	17	intergenic
AJAPscaffold649:152537|165081	AJAPscaffold649	152537	165081	93	0	intergenic
AJAPscaffold1127:9356|150748	AJAPscaffold1127	9356	150748	93	0	intergenic
AJAPscaffold521:32992|183131	AJAPscaffold521	32992	183131	92	0	intron
AJAPscaffold1795:23652|32924	AJAPscaffold1795	23652	32924	92	0	intergenic
AJAPscaffold1099:104259|189608	AJAPscaffold1099	104259	189608	91	0	intergenic
AJAPscaffold361:37388|142806	AJAPscaffold361	37388	142806	90	74	intergenic
AJAPscaffold696:152714|284118	AJAPscaffold696	152714	284118	89	21	intergenic
AJAPscaffold1534:11697|63656	AJAPscaffold1534	11697	63656	88	0	intergenic
AJAPscaffold1306:50733|190773	AJAPscaffold1306	50733	190773	88	0	intergenic
AJAPscaffold144:19437|25670	AJAPscaffold144	19437	25670	87	90	exon-intron
AJAPscaffold406:81797|137169	AJAPscaffold406	81797	137169	86	7	intergenic
AJAPscaffold294:26173|44210	AJAPscaffold294	26173	44210	86	43	intergenic
AJAPscaffold2240:73168|86747	AJAPscaffold2240	73168	86747	86	0	intergenic
AJAPscaffold1275:124377|134799	AJAPscaffold1275	124377	134799	86	0	intergenic
AJAPscaffold141:729892|732648	AJAPscaffold141	729892	732648	85	0	exon-intron
AJAPscaffold295:299182|299830	AJAPscaffold295	299182	299830	84	55	intergenic
AJAPscaffold1193:102542|164128	AJAPscaffold1193	102542	164128	82	0	intergenic
AJAPscaffold582:19026|23020	AJAPscaffold582	19026	23020	81	52	exon
AJAPscaffold105:1187393|1325032	AJAPscaffold105	1187393	1325032	81	0	exon-intron
AJAPscaffold361:37388|65516	AJAPscaffold361	37388	65516	79	103	intergenic
AJAPscaffold348:274180|358789	AJAPscaffold348	274180	358789	79	58	intergenic
AJAPscaffold235:584958|609422	AJAPscaffold235	584958	609422	78	0	exon-intron
AJAPscaffold808:194690|194869	AJAPscaffold808	194690	194869	77	78	intergenic
AJAPscaffold87:779865|803856	AJAPscaffold87	779865	803856	77	62	exon-intron
AJAPscaffold669:256216|256582	AJAPscaffold669	256216	256582	76	41	intergenic
AJAPscaffold72:749333|753054	AJAPscaffold72	749333	753054	75	18	intergenic
AJAPscaffold295:299182|301389	AJAPscaffold295	299182	301389	74	96	intergenic
AJAPscaffold1424:90115|161610	AJAPscaffold1424	90115	161610	74	14	intergenic
AJAPscaffold2885:4270|18248	AJAPscaffold2885	4270	18248	73	101	intergenic
AJAPscaffold696:133118|274019	AJAPscaffold696	133118	274019	71	180	intergenic
AJAPscaffold36:692211|703699	AJAPscaffold36	692211	703699	71	21	exon-intron
AJAPscaffold1032:149729|163011	AJAPscaffold1032	149729	163011	68	37	intergenic
AJAPscaffold419:339917|350729	AJAPscaffold419	339917	350729	68	131	exon-intron
AJAPscaffold100:436008|551149	AJAPscaffold100	436008	551149	67	18	intergenic
AJAPscaffold987:219394|226094	AJAPscaffold987	219394	226094	66	54	intergenic
AJAPscaffold83:491768|596227	AJAPscaffold83	491768	596227	66	94	intergenic
AJAPscaffold524:162628|210208	AJAPscaffold524	162628	210208	66	0	intergenic
AJAPscaffold649:152537|184108	AJAPscaffold649	152537	184108	65	0	intergenic
AJAPscaffold99:1388022|1394641	AJAPscaffold99	1388022	1394641	65	66	exon
AJAPscaffold345:121701|125067	AJAPscaffold345	121701	125067	65	0	exon
AJAPscaffold1881:9624|56662	AJAPscaffold1881	9624	56662	64	0	intergenic
AJAPscaffold574:68522|73624	AJAPscaffold574	68522	73624	64	35	exon
AJAPscaffold100:436853|552324	AJAPscaffold100	436853	552324	63	87	intergenic
AJAPscaffold423:243982|362286	AJAPscaffold423	243982	362286	61	18	intergenic
AJAPscaffold399:204396|301043	AJAPscaffold399	204396	301043	60	0	intergenic
AJAPscaffold1067:149097|226323	AJAPscaffold1067	149097	226323	59	0	intergenic
AJAPscaffold419:454330|454725	AJAPscaffold419	454330	454725	59	24	exon
AJAPscaffold1338:78809|172207	AJAPscaffold1338	78809	172207	58	51	intergenic
AJAPscaffold69:450067|454410	AJAPscaffold69	450067	454410	57	0	intergenic
AJAPscaffold926:420533|475030	AJAPscaffold926	420533	475030	56	0	intergenic
AJAPscaffold1306:116175|314864	AJAPscaffold1306	116175	314864	56	2	intergenic
AJAPscaffold282:364989|465930	AJAPscaffold282	364989	465930	55	11	intergenic
AJAPscaffold729:265664|361894	AJAPscaffold729	265664	361894	53	0	intergenic
AJAPscaffold186:564977|603016	AJAPscaffold186	564977	603016	53	58	intergenic
AJAPscaffold1161:121534|197180	AJAPscaffold1161	121534	197180	53	19	exon-intron
AJAPscaffold263:288415|434444	AJAPscaffold263	288415	434444	52	126	intergenic
AJAPscaffold1837:86709|89748	AJAPscaffold1837	86709	89748	52	11	exon
AJAPscaffold631:79431|100630	AJAPscaffold631	79431	100630	52	0	exon-intron
AJAPscaffold242:173756|201032	AJAPscaffold242	173756	201032	51	0	intron
AJAPscaffold379:116916|174372	AJAPscaffold379	116916	174372	51	0	intergenic
AJAPscaffold234:614242|697156	AJAPscaffold234	614242	697156	51	41	intergenic
AJAPscaffold5:923703|949362	AJAPscaffold5	923703	949362	50	0	exon-intron
AJAPscaffold1443:49336|74685	AJAPscaffold1443	49336	74685	49	0	intergenic
AJAPscaffold1149:137669|202486	AJAPscaffold1149	137669	202486	49	13	exon-intron
AJAPscaffold729:170858|366904	AJAPscaffold729	170858	366904	48	0	intergenic
AJAPscaffold585:217175|321768	AJAPscaffold585	217175	321768	48	0	intergenic
AJAPscaffold196:227966|270796	AJAPscaffold196	227966	270796	48	26	intergenic
AJAPscaffold1666:13314|36885	AJAPscaffold1666	13314	36885	47	0	intergenic
AJAPscaffold437:101217|137695	AJAPscaffold437	101217	137695	46	49	exon-intron
AJAPscaffold388:23671|177325	AJAPscaffold388	23671	177325	46	0	exon-intron
AJAPscaffold223:246528|246687	AJAPscaffold223	246528	246687	45	0	intron
AJAPscaffold676:71011|246038	AJAPscaffold676	71011	246038	45	101	intergenic
AJAPscaffold205:372394|553908	AJAPscaffold205	372394	553908	45	0	intergenic
AJAPscaffold15:94943|96828	AJAPscaffold15	94943	96828	45	25	exon
AJAPscaffold36:690584|699867	AJAPscaffold36	690584	699867	45	67	exon-intron
AJAPscaffold610:860931|955509	AJAPscaffold610	860931	955509	44	7	intron
AJAPscaffold601:396065|410620	AJAPscaffold601	396065	410620	44	41	intergenic
AJAPscaffold1127:69538|172346	AJAPscaffold1127	69538	172346	44	0	intergenic
AJAPscaffold8:1138912|1149261	AJAPscaffold8	1138912	1149261	43	33	intergenic
AJAPscaffold585:227780|333046	AJAPscaffold585	227780	333046	43	29	intergenic
AJAPscaffold272:534246|536365	AJAPscaffold272	534246	536365	43	0	exon-intron
AJAPscaffold119:426688|430928	AJAPscaffold119	426688	430928	42	0	exon
AJAPscaffold9:1420810|1524216	AJAPscaffold9	1420810	1524216	41	0	intergenic
AJAPscaffold808:155742|157447	AJAPscaffold808	155742	157447	41	52	intergenic
AJAPscaffold749:265440|274944	AJAPscaffold749	265440	274944	41	0	intergenic
AJAPscaffold261:236775|239227	AJAPscaffold261	236775	239227	41	17	intergenic
AJAPscaffold371:64161|84425	AJAPscaffold371	64161	84425	41	26	exon
AJAPscaffold283:100818|114669	AJAPscaffold283	100818	114669	41	82	exon-intron
AJAPscaffold1027:139733|155750	AJAPscaffold1027	139733	155750	40	0	intron
AJAPscaffold533:208187|213323	AJAPscaffold533	208187	213323	40	43	intergenic
AJAPscaffold431:143950|304129	AJAPscaffold431	143950	304129	40	46	intergenic
AJAPscaffold685:376753|377834	AJAPscaffold685	376753	377834	40	0	exon
AJAPscaffold40:88795|96971	AJAPscaffold40	88795	96971	39	14	intergenic
AJAPscaffold280:35801|93119	AJAPscaffold280	35801	93119	39	0	intergenic
AJAPscaffold1534:17691|124658	AJAPscaffold1534	17691	124658	39	47	intergenic
AJAPscaffold1339:154091|166851	AJAPscaffold1339	154091	166851	39	4	intergenic
AJAPscaffold254:101180|189486	AJAPscaffold254	101180	189486	38	0	intron
AJAPscaffold1204:138905|140549	AJAPscaffold1204	138905	140549	37	0	intron
AJAPscaffold39:928526|963375	AJAPscaffold39	928526	963375	37	38	intergenic
AJAPscaffold234:639689|697156	AJAPscaffold234	639689	697156	37	20	intergenic
AJAPscaffold2015:44149|70463	AJAPscaffold2015	44149	70463	37	2	intergenic
AJAPscaffold1190:170238|202623	AJAPscaffold1190	170238	202623	37	0	intergenic
AJAPscaffold10:1186401|1196233	AJAPscaffold10	1186401	1196233	37	20	exon
AJAPscaffold696:138752|280693	AJAPscaffold696	138752	280693	36	0	intergenic
AJAPscaffold631:83777|105174	AJAPscaffold631	83777	105174	36	5	exon-intron
AJAPscaffold223:229214|257811	AJAPscaffold223	229214	257811	36	15	exon-intron
AJAPscaffold1027:145150|161806	AJAPscaffold1027	145150	161806	35	11	intron
AJAPscaffold592:225387|225629	AJAPscaffold592	225387	225629	35	56	intergenic
AJAPscaffold432:393652|396009	AJAPscaffold432	393652	396009	35	0	exon
AJAPscaffold208:743127|746389	AJAPscaffold208	743127	746389	35	19	exon-intron
AJAPscaffold83:612505|770621	AJAPscaffold83	612505	770621	34	6	intergenic
AJAPscaffold1736:74969|78862	AJAPscaffold1736	74969	78862	34	41	intergenic
AJAPscaffold1534:68065|121698	AJAPscaffold1534	68065	121698	34	0	intergenic
AJAPscaffold423:196389|306848	AJAPscaffold423	196389	306848	33	12	intergenic
AJAPscaffold996:112606|113931	AJAPscaffold996	112606	113931	33	15	exon
AJAPscaffold5:915306|941546	AJAPscaffold5	915306	941546	33	12	exon-intron
AJAPscaffold9:1508116|1530544	AJAPscaffold9	1508116	1530544	32	0	intron
AJAPscaffold364:271392|289829	AJAPscaffold364	271392	289829	32	28	intergenic
AJAPscaffold277:311558|312870	AJAPscaffold277	311558	312870	32	9	exon
AJAPscaffold1524:51083|52789	AJAPscaffold1524	51083	52789	32	6	exon
AJAPscaffold75:506521|552559	AJAPscaffold75	506521	552559	32	14	exon-intron
AJAPscaffold235:580312|604386	AJAPscaffold235	580312	604386	32	40	exon-intron
AJAPscaffold1832:11185|68908	AJAPscaffold1832	11185	68908	32	7	exon-intron
AJAPscaffold5:492740|523496	AJAPscaffold5	492740	523496	31	0	intergenic
AJAPscaffold1193:99091|177599	AJAPscaffold1193	99091	177599	31	0	intergenic
AJAPscaffold419:460719|461232	AJAPscaffold419	460719	461232	31	7	exon
AJAPscaffold406:78104|138959	AJAPscaffold406	78104	138959	30	0	intergenic
AJAPscaffold1164:46176|106949	AJAPscaffold1164	46176	106949	30	0	exon-intron
AJAPscaffold676:97915|295882	AJAPscaffold676	97915	295882	29	0	intergenic
AJAPscaffold609:635815|666298	AJAPscaffold609	635815	666298	29	0	intergenic
AJAPscaffold60:784578|865215	AJAPscaffold60	784578	865215	29	0	intergenic
AJAPscaffold522:4316|19212	AJAPscaffold522	4316	19212	29	0	intergenic
AJAPscaffold2858:3897|13625	AJAPscaffold2858	3897	13625	29	30	intergenic
AJAPscaffold262:411717|529930	AJAPscaffold262	411717	529930	29	0	intergenic
AJAPscaffold10:989835|993153	AJAPscaffold10	989835	993153	29	28	intergenic
AJAPscaffold5:908523|928818	AJAPscaffold5	908523	928818	29	19	exon-intron
AJAPscaffold67:680289|697273	AJAPscaffold67	680289	697273	28	0	intron
AJAPscaffold740:229165|231538	AJAPscaffold740	229165	231538	28	3	intergenic
AJAPscaffold629:3612|196941	AJAPscaffold629	3612	196941	28	0	intergenic
AJAPscaffold1128:55921|204758	AJAPscaffold1128	55921	204758	28	26	intergenic
AJAPscaffold591:45779|52479	AJAPscaffold591	45779	52479	28	0	exon
AJAPscaffold179:156767|163276	AJAPscaffold179	156767	163276	28	15	exon
AJAPscaffold194:112835|138777	AJAPscaffold194	112835	138777	28	0	exon-intron
AJAPscaffold5:933853|936658	AJAPscaffold5	933853	936658	27	15	intron
AJAPscaffold809:202728|280988	AJAPscaffold809	202728	280988	27	0	intergenic
AJAPscaffold574:165647|241553	AJAPscaffold574	165647	241553	27	0	intergenic
AJAPscaffold377:7830|41247	AJAPscaffold377	7830	41247	27	0	intergenic
AJAPscaffold1829:1101|1617	AJAPscaffold1829	1101	1617	27	3	intergenic
AJAPscaffold72:414292|415351	AJAPscaffold72	414292	415351	27	0	exon-intron
AJAPscaffold5:913786|939232	AJAPscaffold5	913786	939232	27	11	exon-intron
AJAPscaffold388:32303|77498	AJAPscaffold388	32303	77498	27	121	exon-intron
AJAPscaffold762:62073|71810	AJAPscaffold762	62073	71810	26	34	intergenic
AJAPscaffold548:708427|838799	AJAPscaffold548	708427	838799	26	0	intergenic
AJAPscaffold326:541322|545669	AJAPscaffold326	541322	545669	26	27	intergenic
AJAPscaffold1127:59757|156133	AJAPscaffold1127	59757	156133	26	10	intergenic
AJAPscaffold2143:15709|18643	AJAPscaffold2143	15709	18643	26	4	exon
AJAPscaffold631:80048|102231	AJAPscaffold631	80048	102231	26	19	exon-intron
AJAPscaffold1677:70530|97557	AJAPscaffold1677	70530	97557	25	7	intergenic
AJAPscaffold631:80954|103418	AJAPscaffold631	80954	103418	25	10	exon-intron
AJAPscaffold388:83443|106723	AJAPscaffold388	83443	106723	24	0	intron
AJAPscaffold973:101983|215502	AJAPscaffold973	101983	215502	24	0	intergenic
AJAPscaffold412:160563|168944	AJAPscaffold412	160563	168944	24	24	intergenic
AJAPscaffold2025:5693|65020	AJAPscaffold2025	5693	65020	24	0	intergenic
AJAPscaffold579:21952|26469	AJAPscaffold579	21952	26469	23	21	intron
AJAPscaffold8:603874|664959	AJAPscaffold8	603874	664959	23	2	intergenic
AJAPscaffold8:499482|663944	AJAPscaffold8	499482	663944	23	108	intergenic
AJAPscaffold649:199340|273557	AJAPscaffold649	199340	273557	23	0	intergenic
AJAPscaffold270:194742|207436	AJAPscaffold270	194742	207436	23	0	intergenic
AJAPscaffold1220:270132|346197	AJAPscaffold1220	270132	346197	23	15	intergenic
AJAPscaffold112:37767|45163	AJAPscaffold112	37767	45163	23	6	intergenic
AJAPscaffold384:312706|313774	AJAPscaffold384	312706	313774	23	8	exon
AJAPscaffold64:293492|312693	AJAPscaffold64	293492	312693	23	3	exon-intron
AJAPscaffold235:575175|597620	AJAPscaffold235	575175	597620	23	18	exon-intron
AJAPscaffold8:549353|659643	AJAPscaffold8	549353	659643	22	0	intergenic
AJAPscaffold648:195290|196303	AJAPscaffold648	195290	196303	22	0	intergenic
AJAPscaffold509:49640|84959	AJAPscaffold509	49640	84959	22	0	intergenic
AJAPscaffold435:827030|992938	AJAPscaffold435	827030	992938	22	17	intergenic
AJAPscaffold352:420170|439875	AJAPscaffold352	420170	439875	22	0	intergenic
AJAPscaffold234:642724|732756	AJAPscaffold234	642724	732756	22	17	intergenic
AJAPscaffold1966:74582|85719	AJAPscaffold1966	74582	85719	22	0	intergenic
AJAPscaffold1242:18957|26846	AJAPscaffold1242	18957	26846	22	5	intergenic
AJAPscaffold114:946313|1030291	AJAPscaffold114	946313	1030291	22	2	intergenic
AJAPscaffold1084:12942|93627	AJAPscaffold1084	12942	93627	22	59	intergenic
AJAPscaffold1023:158244|188026	AJAPscaffold1023	158244	188026	22	0	intergenic
AJAPscaffold731:299018|321823	AJAPscaffold731	299018	321823	22	9	exon-intron
AJAPscaffold430:61547|75108	AJAPscaffold430	61547	75108	22	35	exon-intron
AJAPscaffold388:37171|177325	AJAPscaffold388	37171	177325	22	2	exon-intron
AJAPscaffold308:66124|67671	AJAPscaffold308	66124	67671	22	20	exon-intron
AJAPscaffold778:612459|614445	AJAPscaffold778	612459	614445	21	10	intron
AJAPscaffold696:121997|136167	AJAPscaffold696	121997	136167	21	6	intron
AJAPscaffold908:141180|143501	AJAPscaffold908	141180	143501	21	30	intergenic
AJAPscaffold8:514054|659643	AJAPscaffold8	514054	659643	21	0	intergenic
AJAPscaffold579:681340|685404	AJAPscaffold579	681340	685404	21	20	intergenic
AJAPscaffold1719:96016|113742	AJAPscaffold1719	96016	113742	21	0	intergenic
AJAPscaffold734:79966|81103	AJAPscaffold734	79966	81103	21	0	exon
AJAPscaffold52:841479|843666	AJAPscaffold52	841479	843666	21	3	exon
AJAPscaffold1832:12750|71142	AJAPscaffold1832	12750	71142	21	4	exon-intron
AJAPscaffold1005:132141|136265	AJAPscaffold1005	132141	136265	21	11	exon-intron
AJAPscaffold322:64446|82336	AJAPscaffold322	64446	82336	20	0	intergenic
AJAPscaffold266:180254|216332	AJAPscaffold266	180254	216332	20	35	intergenic
AJAPscaffold1212:60647|245116	AJAPscaffold1212	60647	245116	20	0	intergenic
AJAPscaffold120:926771|1002687	AJAPscaffold120	926771	1002687	20	39	intergenic
AJAPscaffold1005:95695|116394	AJAPscaffold1005	95695	116394	20	26	intergenic
AJAPscaffold354:927369|932849	AJAPscaffold354	927369	932849	20	8	exon
AJAPscaffold1300:152143|158421	AJAPscaffold1300	152143	158421	20	19	exon
AJAPscaffold610:1007820|1071975	AJAPscaffold610	1007820	1071975	20	0	exon-intron
AJAPscaffold16:462383|493561	AJAPscaffold16	462383	493561	20	24	exon-intron
AJAPscaffold1149:135406|199423	AJAPscaffold1149	135406	199423	19	21	intron
AJAPscaffold77:33780|71176	AJAPscaffold77	33780	71176	19	0	intergenic
AJAPscaffold720:500307|536026	AJAPscaffold720	500307	536026	19	0	intergenic
AJAPscaffold562:286188|292734	AJAPscaffold562	286188	292734	19	0	intergenic
AJAPscaffold530:19441|38644	AJAPscaffold530	19441	38644	19	0	intergenic
AJAPscaffold412:149925|168944	AJAPscaffold412	149925	168944	19	22	intergenic
AJAPscaffold347:35916|69866	AJAPscaffold347	35916	69866	19	25	intergenic
AJAPscaffold1898:55000|55296	AJAPscaffold1898	55000	55296	19	0	intergenic
AJAPscaffold96:542760|544306	AJAPscaffold96	542760	544306	19	19	exon
AJAPscaffold380:244313|245193	AJAPscaffold380	244313	245193	19	0	exon
AJAPscaffold135:346811|347703	AJAPscaffold135	346811	347703	19	5	exon
AJAPscaffold119:620730|621360	AJAPscaffold119	620730	621360	19	3	exon
AJAPscaffold388:83443|182985	AJAPscaffold388	83443	182985	19	177	exon-intron
AJAPscaffold343:531056|535597	AJAPscaffold343	531056	535597	19	18	exon-intron
AJAPscaffold138:976559|1065495	AJAPscaffold138	976559	1065495	19	14	exon-intron
AJAPscaffold875:199373|199575	AJAPscaffold875	199373	199575	18	14	intron
AJAPscaffold945:72696|159039	AJAPscaffold945	72696	159039	18	0	intergenic
AJAPscaffold809:40738|228543	AJAPscaffold809	40738	228543	18	0	intergenic
AJAPscaffold762:62073|74355	AJAPscaffold762	62073	74355	18	8	intergenic
AJAPscaffold501:359995|376654	AJAPscaffold501	359995	376654	18	9	intergenic
AJAPscaffold488:512066|688342	AJAPscaffold488	512066	688342	18	0	intergenic
AJAPscaffold267:150312|160356	AJAPscaffold267	150312	160356	18	7	intergenic
AJAPscaffold815:346892|352077	AJAPscaffold815	346892	352077	18	0	exon
AJAPscaffold553:160147|173231	AJAPscaffold553	160147	173231	18	0	exon
AJAPscaffold371:64161|74574	AJAPscaffold371	64161	74574	18	9	exon
AJAPscaffold161:84309|84631	AJAPscaffold161	84309	84631	18	6	exon
AJAPscaffold121:117697|118366	AJAPscaffold121	117697	118366	18	13	exon
AJAPscaffold254:263956|264116	AJAPscaffold254	263956	264116	17	0	intron
AJAPscaffold89:551397|559972	AJAPscaffold89	551397	559972	17	0	intergenic
AJAPscaffold696:117367|274019	AJAPscaffold696	117367	274019	17	0	intergenic
AJAPscaffold423:251971|327039	AJAPscaffold423	251971	327039	17	0	intergenic
AJAPscaffold399:205742|303121	AJAPscaffold399	205742	303121	17	0	intergenic
AJAPscaffold352:663001|759236	AJAPscaffold352	663001	759236	17	0	intergenic
AJAPscaffold340:264486|274783	AJAPscaffold340	264486	274783	17	0	intergenic
AJAPscaffold1992:63430|73591	AJAPscaffold1992	63430	73591	17	17	intergenic
AJAPscaffold1140:59637|98901	AJAPscaffold1140	59637	98901	17	4	intergenic
AJAPscaffold1011:13721|24239	AJAPscaffold1011	13721	24239	17	24	intergenic
AJAPscaffold603:108928|119147	AJAPscaffold603	108928	119147	17	35	exon
AJAPscaffold208:753059|760559	AJAPscaffold208	753059	760559	17	18	exon
AJAPscaffold195:403643|404168	AJAPscaffold195	403643	404168	17	17	exon
AJAPscaffold1902:40762|43930	AJAPscaffold1902	40762	43930	17	8	exon
AJAPscaffold157:409293|414460	AJAPscaffold157	409293	414460	17	14	exon
AJAPscaffold91:104846|145131	AJAPscaffold91	104846	145131	17	14	exon-intron
AJAPscaffold72:414328|415387	AJAPscaffold72	414328	415387	17	4	exon-intron
AJAPscaffold533:409237|497925	AJAPscaffold533	409237	497925	17	0	exon-intron
AJAPscaffold436:383442|386162	AJAPscaffold436	383442	386162	17	0	exon-intron
AJAPscaffold242:14587|188179	AJAPscaffold242	14587	188179	17	0	exon-intron
AJAPscaffold167:470607|515701	AJAPscaffold167	470607	515701	17	38	exon-intron
AJAPscaffold388:83443|90324	AJAPscaffold388	83443	90324	16	0	intron
AJAPscaffold315:205906|214180	AJAPscaffold315	205906	214180	16	0	intron
AJAPscaffold876:169980|183278	AJAPscaffold876	169980	183278	16	3	intergenic
AJAPscaffold69:450610|603844	AJAPscaffold69	450610	603844	16	0	intergenic
AJAPscaffold676:57547|182412	AJAPscaffold676	57547	182412	16	0	intergenic
AJAPscaffold676:125529|238554	AJAPscaffold676	125529	238554	16	10	intergenic
AJAPscaffold426:547654|555910	AJAPscaffold426	547654	555910	16	11	intergenic
AJAPscaffold379:162184|205946	AJAPscaffold379	162184	205946	16	0	intergenic
AJAPscaffold284:473535|563192	AJAPscaffold284	473535	563192	16	4	intergenic
AJAPscaffold28:1295322|1322559	AJAPscaffold28	1295322	1322559	16	0	intergenic
AJAPscaffold275:792222|798076	AJAPscaffold275	792222	798076	16	16	intergenic
AJAPscaffold2115:7091|19301	AJAPscaffold2115	7091	19301	16	0	intergenic
AJAPscaffold1306:50733|100632	AJAPscaffold1306	50733	100632	16	0	intergenic
AJAPscaffold1220:276296|350950	AJAPscaffold1220	276296	350950	16	9	intergenic
AJAPscaffold117:634040|683744	AJAPscaffold117	634040	683744	16	0	intergenic
AJAPscaffold116:537581|621500	AJAPscaffold116	537581	621500	16	0	intergenic
AJAPscaffold371:458405|459496	AJAPscaffold371	458405	459496	16	0	exon
AJAPscaffold194:576379|583989	AJAPscaffold194	576379	583989	16	8	exon
AJAPscaffold87:169546|173913	AJAPscaffold87	169546	173913	16	0	exon-intron
AJAPscaffold565:141948|226519	AJAPscaffold565	141948	226519	16	19	exon-intron
AJAPscaffold388:69068|139319	AJAPscaffold388	69068	139319	16	0	exon-intron
AJAPscaffold254:166382|243335	AJAPscaffold254	166382	243335	15	44	intron
AJAPscaffold809:118029|197344	AJAPscaffold809	118029	197344	15	0	intergenic
AJAPscaffold653:160159|173753	AJAPscaffold653	160159	173753	15	6	intergenic
AJAPscaffold392:10053|35235	AJAPscaffold392	10053	35235	15	5	intergenic
AJAPscaffold352:662833|708142	AJAPscaffold352	662833	708142	15	0	intergenic
AJAPscaffold233:111499|112238	AJAPscaffold233	111499	112238	15	25	intergenic
AJAPscaffold2:314865|420948	AJAPscaffold2	314865	420948	15	39	intergenic
AJAPscaffold180:381686|447881	AJAPscaffold180	381686	447881	15	0	intergenic
AJAPscaffold178:259936|371441	AJAPscaffold178	259936	371441	15	0	intergenic
AJAPscaffold17:827416|832193	AJAPscaffold17	827416	832193	15	7	intergenic
AJAPscaffold1172:143789|145680	AJAPscaffold1172	143789	145680	15	0	intergenic
AJAPscaffold1127:54243|150748	AJAPscaffold1127	54243	150748	15	0	intergenic
AJAPscaffold633:235999|239096	AJAPscaffold633	235999	239096	15	4	exon
AJAPscaffold501:375951|376654	AJAPscaffold501	375951	376654	15	7	exon
AJAPscaffold441:118627|136942	AJAPscaffold441	118627	136942	15	0	exon
AJAPscaffold371:74332|84425	AJAPscaffold371	74332	84425	15	7	exon
AJAPscaffold283:386653|389383	AJAPscaffold283	386653	389383	15	0	exon
AJAPscaffold1617:70010|89913	AJAPscaffold1617	70010	89913	15	12	exon
AJAPscaffold149:497575|504654	AJAPscaffold149	497575	504654	15	3	exon
AJAPscaffold12:486482|500388	AJAPscaffold12	486482	500388	15	5	exon
AJAPscaffold765:426824|494865	AJAPscaffold765	426824	494865	15	0	exon-intron
AJAPscaffold631:78629|99621	AJAPscaffold631	78629	99621	15	0	exon-intron
AJAPscaffold569:228835|246988	AJAPscaffold569	228835	246988	15	9	exon-intron
AJAPscaffold223:246196|274422	AJAPscaffold223	246196	274422	15	4	exon-intron
AJAPscaffold1196:238103|271558	AJAPscaffold1196	238103	271558	15	172	exon-intron
AJAPscaffold1027:126559|139838	AJAPscaffold1027	126559	139838	15	10	exon-intron
AJAPscaffold9:1502203|1529061	AJAPscaffold9	1502203	1529061	14	21	intron
AJAPscaffold945:87134|192438	AJAPscaffold945	87134	192438	14	11	intergenic
AJAPscaffold729:170198|267028	AJAPscaffold729	170198	267028	14	0	intergenic
AJAPscaffold696:147981|284118	AJAPscaffold696	147981	284118	14	2	intergenic
AJAPscaffold592:129500|227580	AJAPscaffold592	129500	227580	14	0	intergenic
AJAPscaffold524:243903|350068	AJAPscaffold524	243903	350068	14	0	intergenic
AJAPscaffold423:272244|345868	AJAPscaffold423	272244	345868	14	0	intergenic
AJAPscaffold384:47373|53339	AJAPscaffold384	47373	53339	14	6	intergenic
AJAPscaffold235:1132806|1139709	AJAPscaffold235	1132806	1139709	14	0	intergenic
AJAPscaffold230:882076|890291	AJAPscaffold230	882076	890291	14	20	intergenic
AJAPscaffold2115:39781|63814	AJAPscaffold2115	39781	63814	14	0	intergenic
AJAPscaffold111:119701|294905	AJAPscaffold111	119701	294905	14	0	intergenic
AJAPscaffold108:7103|127461	AJAPscaffold108	7103	127461	14	0	intergenic
AJAPscaffold105:1422889|1529737	AJAPscaffold105	1422889	1529737	14	0	intergenic
AJAPscaffold277:310822|311789	AJAPscaffold277	310822	311789	14	30	exon
AJAPscaffold270:450428|452770	AJAPscaffold270	450428	452770	14	244	exon
AJAPscaffold252:210055|215140	AJAPscaffold252	210055	215140	14	19	exon
AJAPscaffold1685:42927|46307	AJAPscaffold1685	42927	46307	14	6	exon
AJAPscaffold1239:64608|68773	AJAPscaffold1239	64608	68773	14	10	exon
AJAPscaffold1229:168876|172423	AJAPscaffold1229	168876	172423	14	0	exon
AJAPscaffold740:60225|69679	AJAPscaffold740	60225	69679	14	0	exon-intron
AJAPscaffold169:35561|37569	AJAPscaffold169	35561	37569	14	21	exon-intron
AJAPscaffold835:64669|91614	AJAPscaffold835	64669	91614	13	0	intron
AJAPscaffold242:180177|214242	AJAPscaffold242	180177	214242	13	0	intron
AJAPscaffold105:753179|753355	AJAPscaffold105	753179	753355	13	0	intron
AJAPscaffold945:61509|93118	AJAPscaffold945	61509	93118	13	0	intergenic
AJAPscaffold857:415949|419373	AJAPscaffold857	415949	419373	13	4	intergenic
AJAPscaffold83:493645|652590	AJAPscaffold83	493645	652590	13	0	intergenic
AJAPscaffold81:1141119|1152016	AJAPscaffold81	1141119	1152016	13	8	intergenic
AJAPscaffold696:127466|280693	AJAPscaffold696	127466	280693	13	0	intergenic
AJAPscaffold682:310710|324230	AJAPscaffold682	310710	324230	13	0	intergenic
AJAPscaffold623:458615|469258	AJAPscaffold623	458615	469258	13	32	intergenic
AJAPscaffold509:329382|354388	AJAPscaffold509	329382	354388	13	7	intergenic
AJAPscaffold453:121783|138980	AJAPscaffold453	121783	138980	13	11	intergenic
AJAPscaffold360:412527|416900	AJAPscaffold360	412527	416900	13	0	intergenic
AJAPscaffold32:941982|945328	AJAPscaffold32	941982	945328	13	0	intergenic
AJAPscaffold2172:25160|58891	AJAPscaffold2172	25160	58891	13	34	intergenic
AJAPscaffold20:2006112|2048326	AJAPscaffold20	2006112	2048326	13	12	intergenic
AJAPscaffold166:210064|213708	AJAPscaffold166	210064	213708	13	5	intergenic
AJAPscaffold1419:45086|70397	AJAPscaffold1419	45086	70397	13	0	intergenic
AJAPscaffold1215:89683|98761	AJAPscaffold1215	89683	98761	13	0	intergenic
AJAPscaffold110:220151|375241	AJAPscaffold110	220151	375241	13	0	intergenic
AJAPscaffold96:113956|116846	AJAPscaffold96	113956	116846	13	11	exon
AJAPscaffold759:482565|486160	AJAPscaffold759	482565	486160	13	8	exon
AJAPscaffold714:150388|151613	AJAPscaffold714	150388	151613	13	0	exon
AJAPscaffold7:782783|789573	AJAPscaffold7	782783	789573	13	7	exon
AJAPscaffold676:181272|182412	AJAPscaffold676	181272	182412	13	10	exon
AJAPscaffold347:343468|345164	AJAPscaffold347	343468	345164	13	45	exon
AJAPscaffold224:203627|205990	AJAPscaffold224	203627	205990	13	0	exon
AJAPscaffold364:85525|101315	AJAPscaffold364	85525	101315	13	0	exon-intron
AJAPscaffold29:739564|742494	AJAPscaffold29	739564	742494	13	15	exon-intron
AJAPscaffold223:235688|262963	AJAPscaffold223	235688	262963	13	0	exon-intron
AJAPscaffold510:248559|265759	AJAPscaffold510	248559	265759	12	0	intron
AJAPscaffold223:297410|298047	AJAPscaffold223	297410	298047	12	10	intron
AJAPscaffold85:136805|288235	AJAPscaffold85	136805	288235	12	288	intergenic
AJAPscaffold762:62073|84642	AJAPscaffold762	62073	84642	12	11	intergenic
AJAPscaffold59:41492|145457	AJAPscaffold59	41492	145457	12	0	intergenic
AJAPscaffold51:170135|171743	AJAPscaffold51	170135	171743	12	15	intergenic
AJAPscaffold462:504049|610495	AJAPscaffold462	504049	610495	12	8	intergenic
AJAPscaffold435:882515|1014271	AJAPscaffold435	882515	1014271	12	0	intergenic
AJAPscaffold422:6123|80193	AJAPscaffold422	6123	80193	12	8	intergenic
AJAPscaffold405:250804|254237	AJAPscaffold405	250804	254237	12	8	intergenic
AJAPscaffold32:945901|946110	AJAPscaffold32	945901	946110	12	0	intergenic
AJAPscaffold301:287759|297286	AJAPscaffold301	287759	297286	12	3	intergenic
AJAPscaffold3:449835|457654	AJAPscaffold3	449835	457654	12	3	intergenic
AJAPscaffold29:394163|437507	AJAPscaffold29	394163	437507	12	13	intergenic
AJAPscaffold281:282462|337813	AJAPscaffold281	282462	337813	12	0	intergenic
AJAPscaffold251:385226|400197	AJAPscaffold251	385226	400197	12	6	intergenic
AJAPscaffold1989:55110|57069	AJAPscaffold1989	55110	57069	12	2	intergenic
AJAPscaffold196:235980|383629	AJAPscaffold196	235980	383629	12	0	intergenic
AJAPscaffold184:289886|389607	AJAPscaffold184	289886	389607	12	0	intergenic
AJAPscaffold1496:61254|71081	AJAPscaffold1496	61254	71081	12	8	intergenic
AJAPscaffold138:919985|944684	AJAPscaffold138	919985	944684	12	0	intergenic
AJAPscaffold1338:110796|172207	AJAPscaffold1338	110796	172207	12	22	intergenic
AJAPscaffold114:983541|1008455	AJAPscaffold114	983541	1008455	12	0	intergenic
AJAPscaffold108:6621|127461	AJAPscaffold108	6621	127461	12	0	intergenic
AJAPscaffold1067:214783|252691	AJAPscaffold1067	214783	252691	12	17	intergenic
AJAPscaffold73:248149|251830	AJAPscaffold73	248149	251830	12	9	exon
AJAPscaffold603:108928|110765	AJAPscaffold603	108928	110765	12	14	exon
AJAPscaffold6:859525|859674	AJAPscaffold6	859525	859674	12	15	exon
AJAPscaffold1719:29457|39387	AJAPscaffold1719	29457	39387	12	3	exon
AJAPscaffold165:389559|403191	AJAPscaffold165	389559	403191	12	22	exon
AJAPscaffold1292:128652|132439	AJAPscaffold1292	128652	132439	12	11	exon
AJAPscaffold125:342692|345250	AJAPscaffold125	342692	345250	12	0	exon
AJAPscaffold1105:238804|241131	AJAPscaffold1105	238804	241131	12	3	exon
AJAPscaffold345:128250|131264	AJAPscaffold345	128250	131264	12	0	exon-intron
AJAPscaffold161:268661|288520	AJAPscaffold161	268661	288520	12	12	exon-intron
AJAPscaffold141:730495|734487	AJAPscaffold141	730495	734487	12	0	exon-intron
AJAPscaffold1317:313812|338617	AJAPscaffold1317	313812	338617	12	11	exon-intron
AJAPscaffold121:117697|120325	AJAPscaffold121	117697	120325	12	4	exon-intron
AJAPscaffold388:83443|91272	AJAPscaffold388	83443	91272	11	0	intron
AJAPscaffold30:10545|43078	AJAPscaffold30	10545	43078	11	0	intron
AJAPscaffold92:384025|398347	AJAPscaffold92	384025	398347	11	3	intergenic
AJAPscaffold859:248731|276350	AJAPscaffold859	248731	276350	11	0	intergenic
AJAPscaffold817:89191|167700	AJAPscaffold817	89191	167700	11	0	intergenic
AJAPscaffold782:161084|209607	AJAPscaffold782	161084	209607	11	6	intergenic
AJAPscaffold67:659280|731792	AJAPscaffold67	659280	731792	11	0	intergenic
AJAPscaffold384:15159|53339	AJAPscaffold384	15159	53339	11	2	intergenic
AJAPscaffold373:132379|148854	AJAPscaffold373	132379	148854	11	9	intergenic
AJAPscaffold312:670736|794518	AJAPscaffold312	670736	794518	11	0	intergenic
AJAPscaffold28:272056|295892	AJAPscaffold28	272056	295892	11	7	intergenic
AJAPscaffold278:755230|755438	AJAPscaffold278	755230	755438	11	0	intergenic
AJAPscaffold273:181858|183796	AJAPscaffold273	181858	183796	11	7	intergenic
AJAPscaffold214:34378|38485	AJAPscaffold214	34378	38485	11	0	intergenic
AJAPscaffold184:260264|352188	AJAPscaffold184	260264	352188	11	0	intergenic
AJAPscaffold18:329849|331019	AJAPscaffold18	329849	331019	11	6	intergenic
AJAPscaffold164:33689|36718	AJAPscaffold164	33689	36718	11	0	intergenic
AJAPscaffold1434:123361|153584	AJAPscaffold1434	123361	153584	11	0	intergenic
AJAPscaffold1318:89413|140895	AJAPscaffold1318	89413	140895	11	0	intergenic
AJAPscaffold13:1253220|1267421	AJAPscaffold13	1253220	1267421	11	0	intergenic
AJAPscaffold12:813720|816633	AJAPscaffold12	813720	816633	11	3	intergenic
AJAPscaffold114:827381|1007557	AJAPscaffold114	827381	1007557	11	0	intergenic
AJAPscaffold1127:110655|150748	AJAPscaffold1127	110655	150748	11	0	intergenic
AJAPscaffold106:709359|711176	AJAPscaffold106	709359	711176	11	8	intergenic
AJAPscaffold1040:941|4430	AJAPscaffold1040	941	4430	11	10	intergenic
AJAPscaffold102:138235|243921	AJAPscaffold102	138235	243921	11	0	intergenic
AJAPscaffold10:989835|991147	AJAPscaffold10	989835	991147	11	12	intergenic
AJAPscaffold9:674765|676700	AJAPscaffold9	674765	676700	11	3	exon
AJAPscaffold74:267521|273408	AJAPscaffold74	267521	273408	11	11	exon
AJAPscaffold61:294265|295254	AJAPscaffold61	294265	295254	11	12	exon
AJAPscaffold548:110271|115685	AJAPscaffold548	110271	115685	11	0	exon
AJAPscaffold464:104163|109877	AJAPscaffold464	104163	109877	11	4	exon
AJAPscaffold450:265702|267263	AJAPscaffold450	265702	267263	11	6	exon
AJAPscaffold422:74098|80193	AJAPscaffold422	74098	80193	11	0	exon
AJAPscaffold285:237457|239861	AJAPscaffold285	237457	239861	11	7	exon
AJAPscaffold283:373065|379074	AJAPscaffold283	373065	379074	11	0	exon
AJAPscaffold236:478303|485850	AJAPscaffold236	478303	485850	11	19	exon
AJAPscaffold22:1120308|1126410	AJAPscaffold22	1120308	1126410	11	6	exon
AJAPscaffold2149:4937|5840	AJAPscaffold2149	4937	5840	11	13	exon
AJAPscaffold1916:99811|100268	AJAPscaffold1916	99811	100268	11	0	exon
AJAPscaffold165:397137|403191	AJAPscaffold165	397137	403191	11	19	exon
AJAPscaffold119:620730|623592	AJAPscaffold119	620730	623592	11	5	exon
AJAPscaffold118:178986|179412	AJAPscaffold118	178986	179412	11	6	exon
AJAPscaffold10:1186401|1190581	AJAPscaffold10	1186401	1190581	11	0	exon
AJAPscaffold844:205155|227035	AJAPscaffold844	205155	227035	11	0	exon-intron
AJAPscaffold782:268266|268426	AJAPscaffold782	268266	268426	11	3	exon-intron
AJAPscaffold364:88002|104317	AJAPscaffold364	88002	104317	11	0	exon-intron
AJAPscaffold235:527327|529179	AJAPscaffold235	527327	529179	11	7	exon-intron
AJAPscaffold227:30250|32101	AJAPscaffold227	30250	32101	11	24	exon-intron
AJAPscaffold208:736575|746389	AJAPscaffold208	736575	746389	11	21	exon-intron
AJAPscaffold2058:72082|81376	AJAPscaffold2058	72082	81376	11	0	exon-intron
AJAPscaffold1365:65950|76511	AJAPscaffold1365	65950	76511	11	3	exon-intron
AJAPscaffold108:12468|43187	AJAPscaffold108	12468	43187	11	0	exon-intron
AJAPscaffold1079:217569|229132	AJAPscaffold1079	217569	229132	11	7	exon-intron
AJAPscaffold696:119096|136167	AJAPscaffold696	119096	136167	10	0	intron
AJAPscaffold56:41175|51964	AJAPscaffold56	41175	51964	10	0	intron
AJAPscaffold5:933853|939232	AJAPscaffold5	933853	939232	10	18	intron
AJAPscaffold1357:149980|163688	AJAPscaffold1357	149980	163688	10	0	intron
AJAPscaffold9:1425548|1501407	AJAPscaffold9	1425548	1501407	10	0	intergenic
AJAPscaffold840:151428|160634	AJAPscaffold840	151428	160634	10	4	intergenic
AJAPscaffold8:504766|649697	AJAPscaffold8	504766	649697	10	0	intergenic
AJAPscaffold74:376584|380964	AJAPscaffold74	376584	380964	10	0	intergenic
AJAPscaffold723:29770|34697	AJAPscaffold723	29770	34697	10	6	intergenic
AJAPscaffold696:121997|274019	AJAPscaffold696	121997	274019	10	4	intergenic
AJAPscaffold689:81949|172578	AJAPscaffold689	81949	172578	10	0	intergenic
AJAPscaffold555:98559|100071	AJAPscaffold555	98559	100071	10	4	intergenic
AJAPscaffold502:81773|85345	AJAPscaffold502	81773	85345	10	0	intergenic
AJAPscaffold473:434140|441388	AJAPscaffold473	434140	441388	10	0	intergenic
AJAPscaffold46:141916|145024	AJAPscaffold46	141916	145024	10	0	intergenic
AJAPscaffold441:118627|182652	AJAPscaffold441	118627	182652	10	8	intergenic
AJAPscaffold399:203385|301043	AJAPscaffold399	203385	301043	10	0	intergenic
AJAPscaffold373:112051|148854	AJAPscaffold373	112051	148854	10	3	intergenic
AJAPscaffold335:165118|166129	AJAPscaffold335	165118	166129	10	7	intergenic
AJAPscaffold2856:11080|40896	AJAPscaffold2856	11080	40896	10	9	intergenic
AJAPscaffold281:893631|1030817	AJAPscaffold281	893631	1030817	10	0	intergenic
AJAPscaffold2445:50898|61425	AJAPscaffold2445	50898	61425	10	0	intergenic
AJAPscaffold2265:31407|32085	AJAPscaffold2265	31407	32085	10	0	intergenic
AJAPscaffold183:415996|435647	AJAPscaffold183	415996	435647	10	0	intergenic
AJAPscaffold142:548115|637362	AJAPscaffold142	548115	637362	10	0	intergenic
AJAPscaffold1264:86846|133447	AJAPscaffold1264	86846	133447	10	0	intergenic
AJAPscaffold1204:70214|89421	AJAPscaffold1204	70214	89421	10	0	intergenic
AJAPscaffold1196:238103|300854	AJAPscaffold1196	238103	300854	10	0	intergenic
AJAPscaffold105:176583|235768	AJAPscaffold105	176583	235768	10	0	intergenic
AJAPscaffold1030:28398|65031	AJAPscaffold1030	28398	65031	10	0	intergenic
AJAPscaffold1013:14383|44852	AJAPscaffold1013	14383	44852	10	8	intergenic
AJAPscaffold72:560085|571994	AJAPscaffold72	560085	571994	10	4	exon
AJAPscaffold7:1214545|1219521	AJAPscaffold7	1214545	1219521	10	8	exon
AJAPscaffold6:1441017|1447901	AJAPscaffold6	1441017	1447901	10	0	exon
AJAPscaffold545:338311|343599	AJAPscaffold545	338311	343599	10	0	exon
AJAPscaffold443:358069|360971	AJAPscaffold443	358069	360971	10	3	exon
AJAPscaffold40:976176|985354	AJAPscaffold40	976176	985354	10	2	exon
AJAPscaffold378:166755|170979	AJAPscaffold378	166755	170979	10	4	exon
AJAPscaffold347:344835|345164	AJAPscaffold347	344835	345164	10	0	exon
AJAPscaffold340:264486|267790	AJAPscaffold340	264486	267790	10	8	exon
AJAPscaffold191:426456|428873	AJAPscaffold191	426456	428873	10	5	exon
AJAPscaffold169:35561|35803	AJAPscaffold169	35561	35803	10	0	exon
AJAPscaffold15:93796|98819	AJAPscaffold15	93796	98819	10	7	exon
AJAPscaffold133:576676|581501	AJAPscaffold133	576676	581501	10	6	exon
AJAPscaffold121:115879|118366	AJAPscaffold121	115879	118366	10	31	exon
AJAPscaffold603:90359|92755	AJAPscaffold603	90359	92755	10	4	exon-intron
AJAPscaffold388:177578|247557	AJAPscaffold388	177578	247557	10	119	exon-intron
AJAPscaffold242:13176|96814	AJAPscaffold242	13176	96814	10	0	exon-intron
AJAPscaffold208:743127|747486	AJAPscaffold208	743127	747486	10	2	exon-intron
AJAPscaffold1149:133769|160970	AJAPscaffold1149	133769	160970	10	0	exon-intron
AJAPscaffold35:239789|241026	AJAPscaffold35	239789	241026	9	32	intron
AJAPscaffold983:151335|210514	AJAPscaffold983	151335	210514	9	0	intergenic
AJAPscaffold975:7478|55138	AJAPscaffold975	7478	55138	9	0	intergenic
AJAPscaffold974:57100|157885	AJAPscaffold974	57100	157885	9	0	intergenic
AJAPscaffold880:116913|124478	AJAPscaffold880	116913	124478	9	3468	intergenic
AJAPscaffold859:247117|250749	AJAPscaffold859	247117	250749	9	0	intergenic
AJAPscaffold633:207329|284722	AJAPscaffold633	207329	284722	9	0	intergenic
AJAPscaffold597:158346|227676	AJAPscaffold597	158346	227676	9	0	intergenic
AJAPscaffold593:184079|185685	AJAPscaffold593	184079	185685	9	12	intergenic
AJAPscaffold567:264145|294874	AJAPscaffold567	264145	294874	9	5	intergenic
AJAPscaffold411:222536|268347	AJAPscaffold411	222536	268347	9	12	intergenic
AJAPscaffold401:205243|205480	AJAPscaffold401	205243	205480	9	0	intergenic
AJAPscaffold373:112051|142554	AJAPscaffold373	112051	142554	9	6	intergenic
AJAPscaffold32:944331|946110	AJAPscaffold32	944331	946110	9	0	intergenic
AJAPscaffold316:53138|54063	AJAPscaffold316	53138	54063	9	0	intergenic
AJAPscaffold313:708116|708781	AJAPscaffold313	708116	708781	9	0	intergenic
AJAPscaffold2910:11824|15557	AJAPscaffold2910	11824	15557	9	3	intergenic
AJAPscaffold249:825424|847598	AJAPscaffold249	825424	847598	9	0	intergenic
AJAPscaffold2359:714|21722	AJAPscaffold2359	714	21722	9	90	intergenic
AJAPscaffold1963:93671|96676	AJAPscaffold1963	93671	96676	9	8	intergenic
AJAPscaffold1392:91724|96136	AJAPscaffold1392	91724	96136	9	0	intergenic
AJAPscaffold136:585577|591555	AJAPscaffold136	585577	591555	9	0	intergenic
AJAPscaffold129:360557|381959	AJAPscaffold129	360557	381959	9	11	intergenic
AJAPscaffold1210:153637|183077	AJAPscaffold1210	153637	183077	9	0	intergenic
AJAPscaffold120:936147|1014791	AJAPscaffold120	936147	1014791	9	0	intergenic
AJAPscaffold120:458031|530727	AJAPscaffold120	458031	530727	9	0	intergenic
AJAPscaffold12:703866|711983	AJAPscaffold12	703866	711983	9	8	intergenic
AJAPscaffold1167:73077|85100	AJAPscaffold1167	73077	85100	9	0	intergenic
AJAPscaffold112:435518|511605	AJAPscaffold112	435518	511605	9	2	intergenic
AJAPscaffold1057:60273|73299	AJAPscaffold1057	60273	73299	9	0	intergenic
AJAPscaffold1011:61101|71915	AJAPscaffold1011	61101	71915	9	0	intergenic
AJAPscaffold9:1007765|1011721	AJAPscaffold9	1007765	1011721	9	0	exon
AJAPscaffold838:195788|199173	AJAPscaffold838	195788	199173	9	0	exon
AJAPscaffold784:265280|276637	AJAPscaffold784	265280	276637	9	0	exon
AJAPscaffold735:4406|25205	AJAPscaffold735	4406	25205	9	3	exon
AJAPscaffold6:1445641|1447901	AJAPscaffold6	1445641	1447901	9	4	exon
AJAPscaffold44:1522876|1524287	AJAPscaffold44	1522876	1524287	9	10	exon
AJAPscaffold436:380516|380942	AJAPscaffold436	380516	380942	9	11	exon
AJAPscaffold421:309461|322053	AJAPscaffold421	309461	322053	9	10	exon
AJAPscaffold308:66124|66468	AJAPscaffold308	66124	66468	9	0	exon
AJAPscaffold1196:48826|52234	AJAPscaffold1196	48826	52234	9	0	exon-intron
AJAPscaffold1147:65831|76327	AJAPscaffold1147	65831	76327	9	0	exon
AJAPscaffold1136:187994|192630	AJAPscaffold1136	187994	192630	9	15	exon
AJAPscaffold106:560661|570116	AJAPscaffold106	560661	570116	9	3	exon
AJAPscaffold54:355912|358140	AJAPscaffold54	355912	358140	9	0	exon-intron
AJAPscaffold5:922147|947778	AJAPscaffold5	922147	947778	9	12	exon-intron
AJAPscaffold435:878994|1011432	AJAPscaffold435	878994	1011432	9	0	exon-intron
AJAPscaffold208:743127|760559	AJAPscaffold208	743127	760559	9	3	exon-intron
AJAPscaffold16:479013|510515	AJAPscaffold16	479013	510515	9	0	exon-intron
AJAPscaffold920:27894|28195	AJAPscaffold920	27894	28195	8	0	intron
AJAPscaffold50:502303|502994	AJAPscaffold50	502303	502994	8	10	intron
AJAPscaffold2:166886|167171	AJAPscaffold2	166886	167171	8	3	intron
AJAPscaffold997:6660|7909	AJAPscaffold997	6660	7909	8	5	intergenic
AJAPscaffold876:181986|183278	AJAPscaffold876	181986	183278	8	0	intergenic
AJAPscaffold83:482546|535543	AJAPscaffold83	482546	535543	8	0	intergenic
AJAPscaffold809:109619|256510	AJAPscaffold809	109619	256510	8	0	intergenic
AJAPscaffold809:109619|205156	AJAPscaffold809	109619	205156	8	0	intergenic
AJAPscaffold803:22765|26785	AJAPscaffold803	22765	26785	8	0	intergenic
AJAPscaffold78:472312|475700	AJAPscaffold78	472312	475700	8	3	intergenic
AJAPscaffold75:602999|665116	AJAPscaffold75	602999	665116	8	0	intergenic
AJAPscaffold74:797457|797879	AJAPscaffold74	797457	797879	8	5	intergenic
AJAPscaffold714:138646|177406	AJAPscaffold714	138646	177406	8	0	intergenic
AJAPscaffold696:135200|274019	AJAPscaffold696	135200	274019	8	3	intergenic
AJAPscaffold69:237642|239734	AJAPscaffold69	237642	239734	8	18	intergenic
AJAPscaffold69:121294|273148	AJAPscaffold69	121294	273148	8	0	intergenic
AJAPscaffold676:56305|237742	AJAPscaffold676	56305	237742	8	0	intergenic
AJAPscaffold649:170719|240183	AJAPscaffold649	170719	240183	8	0	intergenic
AJAPscaffold615:280770|297737	AJAPscaffold615	280770	297737	8	0	intergenic
AJAPscaffold610:1032432|1097979	AJAPscaffold610	1032432	1097979	8	0	intergenic
AJAPscaffold592:129500|224652	AJAPscaffold592	129500	224652	8	0	intergenic
AJAPscaffold45:468899|473510	AJAPscaffold45	468899	473510	8	3	intergenic
AJAPscaffold405:151143|165688	AJAPscaffold405	151143	165688	8	13	intergenic
AJAPscaffold373:377221|384865	AJAPscaffold373	377221	384865	8	5	intergenic
AJAPscaffold361:37388|120990	AJAPscaffold361	37388	120990	8	5	intergenic
AJAPscaffold300:488780|517656	AJAPscaffold300	488780	517656	8	0	intergenic
AJAPscaffold27:130604|168419	AJAPscaffold27	130604	168419	8	0	intergenic
AJAPscaffold259:555183|560886	AJAPscaffold259	555183	560886	8	0	intergenic
AJAPscaffold240:324555|355559	AJAPscaffold240	324555	355559	8	0	intergenic
AJAPscaffold234:613989|697156	AJAPscaffold234	613989	697156	8	5	intergenic
AJAPscaffold199:400280|402619	AJAPscaffold199	400280	402619	8	4	intergenic
AJAPscaffold1963:93671|97302	AJAPscaffold1963	93671	97302	8	0	intergenic
AJAPscaffold1736:65155|70875	AJAPscaffold1736	65155	70875	8	2	intergenic
AJAPscaffold1699:69274|70615	AJAPscaffold1699	69274	70615	8	0	intergenic
AJAPscaffold1472:104710|153162	AJAPscaffold1472	104710	153162	8	13	intergenic
AJAPscaffold1378:30160|37264	AJAPscaffold1378	30160	37264	8	3	intergenic
AJAPscaffold117:812020|897642	AJAPscaffold117	812020	897642	8	11	intergenic
AJAPscaffold116:306595|372785	AJAPscaffold116	306595	372785	8	0	intergenic
AJAPscaffold1044:53075|129969	AJAPscaffold1044	53075	129969	8	0	intergenic
AJAPscaffold1019:105443|110893	AJAPscaffold1019	105443	110893	8	8	intergenic
AJAPscaffold10:1074748|1076147	AJAPscaffold10	1074748	1076147	8	5	intergenic
AJAPscaffold837:244375|247589	AJAPscaffold837	244375	247589	8	12	exon
AJAPscaffold775:153438|156058	AJAPscaffold775	153438	156058	8	10	exon
AJAPscaffold762:78518|83194	AJAPscaffold762	78518	83194	8	4	exon
AJAPscaffold732:174293|180328	AJAPscaffold732	174293	180328	8	20	exon
AJAPscaffold575:478631|480018	AJAPscaffold575	478631	480018	8	0	exon
AJAPscaffold555:187780|189826	AJAPscaffold555	187780	189826	8	0	exon
AJAPscaffold464:104163|131469	AJAPscaffold464	104163	131469	8	2	exon
AJAPscaffold46:143858|145024	AJAPscaffold46	143858	145024	8	0	exon
AJAPscaffold453:23512|50571	AJAPscaffold453	23512	50571	8	0	exon
AJAPscaffold450:273118|275561	AJAPscaffold450	273118	275561	8	9	exon
AJAPscaffold387:323160|333354	AJAPscaffold387	323160	333354	8	2	exon
AJAPscaffold336:144656|147503	AJAPscaffold336	144656	147503	8	14	exon
AJAPscaffold301:254467|271595	AJAPscaffold301	254467	271595	8	2	exon
AJAPscaffold28:430006|430170	AJAPscaffold28	430006	430170	8	20	exon
AJAPscaffold272:282136|290477	AJAPscaffold272	282136	290477	8	6	exon
AJAPscaffold252:186349|187710	AJAPscaffold252	186349	187710	8	6	exon
AJAPscaffold2478:12182|26229	AJAPscaffold2478	12182	26229	8	29	exon
AJAPscaffold238:365061|368955	AJAPscaffold238	365061	368955	8	0	exon
AJAPscaffold2356:60495|64271	AJAPscaffold2356	60495	64271	8	0	exon
AJAPscaffold154:801997|802975	AJAPscaffold154	801997	802975	8	5	exon
AJAPscaffold1489:22085|22543	AJAPscaffold1489	22085	22543	8	0	exon
AJAPscaffold1424:61190|63142	AJAPscaffold1424	61190	63142	8	0	exon
AJAPscaffold1258:87193|109125	AJAPscaffold1258	87193	109125	8	15	exon
AJAPscaffold11:432365|433812	AJAPscaffold11	432365	433812	8	0	exon
AJAPscaffold1022:76795|79338	AJAPscaffold1022	76795	79338	8	0	exon
AJAPscaffold765:430878|499442	AJAPscaffold765	430878	499442	8	6	exon-intron
AJAPscaffold562:299027|299271	AJAPscaffold562	299027	299271	8	0	exon-intron
AJAPscaffold402:159002|170254	AJAPscaffold402	159002	170254	8	0	exon-intron
AJAPscaffold371:60397|68993	AJAPscaffold371	60397	68993	8	10	exon-intron
AJAPscaffold16:460421|492951	AJAPscaffold16	460421	492951	8	7	exon-intron
AJAPscaffold121:109015|118366	AJAPscaffold121	109015	118366	8	21	exon-intron
AJAPscaffold105:197795|256006	AJAPscaffold105	197795	256006	8	0	exon-intron
AJAPscaffold750:47259|47553	AJAPscaffold750	47259	47553	7	0	intron
AJAPscaffold254:117386|206909	AJAPscaffold254	117386	206909	7	0	intron
AJAPscaffold1149:160971|199123	AJAPscaffold1149	160971	199123	7	0	intron
AJAPscaffold995:36535|42208	AJAPscaffold995	36535	42208	7	0	intergenic
AJAPscaffold975:10172|59221	AJAPscaffold975	10172	59221	7	7	intergenic
AJAPscaffold946:376129|383459	AJAPscaffold946	376129	383459	7	0	intergenic
AJAPscaffold891:128442|207374	AJAPscaffold891	128442	207374	7	8	intergenic
AJAPscaffold886:231370|235997	AJAPscaffold886	231370	235997	7	4	intergenic
AJAPscaffold871:150626|157569	AJAPscaffold871	150626	157569	7	5	intergenic
AJAPscaffold87:933024|948029	AJAPscaffold87	933024	948029	7	0	intergenic
AJAPscaffold834:98611|101110	AJAPscaffold834	98611	101110	7	2	intergenic
AJAPscaffold824:60179|84270	AJAPscaffold824	60179	84270	7	4	intergenic
AJAPscaffold714:138646|159132	AJAPscaffold714	138646	159132	7	0	intergenic
AJAPscaffold69:705379|847295	AJAPscaffold69	705379	847295	7	0	intergenic
AJAPscaffold69:237642|292984	AJAPscaffold69	237642	292984	7	0	intergenic
AJAPscaffold681:221514|238463	AJAPscaffold681	221514	238463	7	3	intergenic
AJAPscaffold630:367567|372200	AJAPscaffold630	367567	372200	7	0	intergenic
AJAPscaffold61:614231|629493	AJAPscaffold61	614231	629493	7	0	intergenic
AJAPscaffold592:137237|142326	AJAPscaffold592	137237	142326	7	0	intergenic
AJAPscaffold59:160665|232191	AJAPscaffold59	160665	232191	7	0	intergenic
AJAPscaffold576:239596|256811	AJAPscaffold576	239596	256811	7	0	intergenic
AJAPscaffold55:228100|254820	AJAPscaffold55	228100	254820	7	0	intergenic
AJAPscaffold496:164098|171893	AJAPscaffold496	164098	171893	7	0	intergenic
AJAPscaffold488:549228|696205	AJAPscaffold488	549228	696205	7	0	intergenic
AJAPscaffold487:224626|254013	AJAPscaffold487	224626	254013	7	7	intergenic
AJAPscaffold470:449600|459013	AJAPscaffold470	449600	459013	7	4	intergenic
AJAPscaffold453:128217|135937	AJAPscaffold453	128217	135937	7	0	intergenic
AJAPscaffold426:2063|41060	AJAPscaffold426	2063	41060	7	2	intergenic
AJAPscaffold423:188877|329942	AJAPscaffold423	188877	329942	7	0	intergenic
AJAPscaffold384:42072|53339	AJAPscaffold384	42072	53339	7	12	intergenic
AJAPscaffold361:37388|174312	AJAPscaffold361	37388	174312	7	10	intergenic
AJAPscaffold361:35743|39376	AJAPscaffold361	35743	39376	7	6	intergenic
AJAPscaffold352:701726|791716	AJAPscaffold352	701726	791716	7	0	intergenic
AJAPscaffold316:52327|53359	AJAPscaffold316	52327	53359	7	0	intergenic
AJAPscaffold309:234514|381879	AJAPscaffold309	234514	381879	7	0	intergenic
AJAPscaffold2670:29614|39924	AJAPscaffold2670	29614	39924	7	0	intergenic
AJAPscaffold235:1124438|1139709	AJAPscaffold235	1124438	1139709	7	0	intergenic
AJAPscaffold2240:73128|86747	AJAPscaffold2240	73128	86747	7	4	intergenic
AJAPscaffold22:1120308|1134518	AJAPscaffold22	1120308	1134518	7	9	intergenic
AJAPscaffold202:108880|144172	AJAPscaffold202	108880	144172	7	0	intergenic
AJAPscaffold196:282545|383629	AJAPscaffold196	282545	383629	7	0	intergenic
AJAPscaffold1895:1148|11388	AJAPscaffold1895	1148	11388	7	0	intergenic
AJAPscaffold186:512014|541480	AJAPscaffold186	512014	541480	7	0	intergenic
AJAPscaffold184:326609|394851	AJAPscaffold184	326609	394851	7	0	intergenic
AJAPscaffold178:293056|407461	AJAPscaffold178	293056	407461	7	4	intergenic
AJAPscaffold176:26705|31532	AJAPscaffold176	26705	31532	7	2	intergenic
AJAPscaffold1736:75809|78862	AJAPscaffold1736	75809	78862	7	7	intergenic
AJAPscaffold1736:100867|119685	AJAPscaffold1736	100867	119685	7	0	intergenic
AJAPscaffold160:561972|572709	AJAPscaffold160	561972	572709	7	6	intergenic
AJAPscaffold151:444706|452904	AJAPscaffold151	444706	452904	7	5	intergenic
AJAPscaffold138:917130|943526	AJAPscaffold138	917130	943526	7	15	intergenic
AJAPscaffold1308:38194|66965	AJAPscaffold1308	38194	66965	7	0	intergenic
AJAPscaffold128:186525|187121	AJAPscaffold128	186525	187121	7	0	intergenic
AJAPscaffold120:465598|534444	AJAPscaffold120	465598	534444	7	3	intergenic
AJAPscaffold12:220672|267831	AJAPscaffold12	220672	267831	7	0	intergenic
AJAPscaffold1167:73077|75648	AJAPscaffold1167	73077	75648	7	3	intergenic
AJAPscaffold1136:172072|173269	AJAPscaffold1136	172072	173269	7	0	intergenic
AJAPscaffold111:61507|84931	AJAPscaffold111	61507	84931	7	0	intergenic
AJAPscaffold1099:119084|189044	AJAPscaffold1099	119084	189044	7	0	intergenic
AJAPscaffold1060:271807|291858	AJAPscaffold1060	271807	291858	7	0	intergenic
AJAPscaffold100:438134|554041	AJAPscaffold100	438134	554041	7	0	intergenic
AJAPscaffold10:220675|245852	AJAPscaffold10	220675	245852	7	8	intergenic
AJAPscaffold96:197253|198556	AJAPscaffold96	197253	198556	7	0	exon
AJAPscaffold808:208515|208851	AJAPscaffold808	208515	208851	7	0	exon
AJAPscaffold778:401169|402228	AJAPscaffold778	401169	402228	7	0	exon
AJAPscaffold724:328132|345178	AJAPscaffold724	328132	345178	7	0	exon
AJAPscaffold603:110625|119147	AJAPscaffold603	110625	119147	7	0	exon
AJAPscaffold6:2124953|2132982	AJAPscaffold6	2124953	2132982	7	6	exon
AJAPscaffold475:213517|216517	AJAPscaffold475	213517	216517	7	0	exon
AJAPscaffold464:104163|117838	AJAPscaffold464	104163	117838	7	0	exon
AJAPscaffold436:380360|380611	AJAPscaffold436	380360	380611	7	0	exon
AJAPscaffold343:952651|954031	AJAPscaffold343	952651	954031	7	0	exon
AJAPscaffold301:238315|254616	AJAPscaffold301	238315	254616	7	3	exon
AJAPscaffold2903:14328|15212	AJAPscaffold2903	14328	15212	7	0	exon
AJAPscaffold2753:15222|21037	AJAPscaffold2753	15222	21037	7	9	exon
AJAPscaffold2208:57547|64721	AJAPscaffold2208	57547	64721	7	4	exon
AJAPscaffold157:427611|428500	AJAPscaffold157	427611	428500	7	16	exon
AJAPscaffold1440:104777|112238	AJAPscaffold1440	104777	112238	7	0	exon
AJAPscaffold1316:188271|191251	AJAPscaffold1316	188271	191251	7	4	exon
AJAPscaffold1182:159617|175813	AJAPscaffold1182	159617	175813	7	10	exon
AJAPscaffold1116:114230|116708	AJAPscaffold1116	114230	116708	7	7	exon
AJAPscaffold111:422000|444176	AJAPscaffold111	422000	444176	7	2	exon
AJAPscaffold610:953466|1024190	AJAPscaffold610	953466	1024190	7	0	exon-intron
AJAPscaffold5:917994|944218	AJAPscaffold5	917994	944218	7	6	exon-intron
AJAPscaffold462:500195|540076	AJAPscaffold462	500195	540076	7	0	exon-intron
AJAPscaffold442:414267|522308	AJAPscaffold442	414267	522308	7	0	exon-intron
AJAPscaffold388:145576|247557	AJAPscaffold388	145576	247557	7	0	exon-intron
AJAPscaffold284:551727|591854	AJAPscaffold284	551727	591854	7	0	exon-intron
AJAPscaffold24:325335|336877	AJAPscaffold24	325335	336877	7	0	exon-intron
AJAPscaffold1579:110777|136925	AJAPscaffold1579	110777	136925	7	0	exon-intron
AJAPscaffold1164:12682|78444	AJAPscaffold1164	12682	78444	7	11	exon-intron
AJAPscaffold106:646779|650033	AJAPscaffold106	646779	650033	7	0	exon-intron
AJAPscaffold945:81179|83863	AJAPscaffold945	81179	83863	6	0	intron
AJAPscaffold860:123524|128187	AJAPscaffold860	123524	128187	6	0	intron
AJAPscaffold804:158227|158406	AJAPscaffold804	158227	158406	6	0	intron
AJAPscaffold388:80597|88441	AJAPscaffold388	80597	88441	6	14	intron
AJAPscaffold242:176020|210950	AJAPscaffold242	176020	210950	6	0	intron
AJAPscaffold120:162699|162864	AJAPscaffold120	162699	162864	6	0	intron
AJAPscaffold99:972372|977929	AJAPscaffold99	972372	977929	6	0	intergenic
AJAPscaffold99:441444|447401	AJAPscaffold99	441444	447401	6	0	intergenic
AJAPscaffold955:419337|428419	AJAPscaffold955	419337	428419	6	4	intergenic
AJAPscaffold939:409714|411597	AJAPscaffold939	409714	411597	6	0	intergenic
AJAPscaffold932:311930|312588	AJAPscaffold932	311930	312588	6	3	intergenic
AJAPscaffold88:487378|582558	AJAPscaffold88	487378	582558	6	0	intergenic
AJAPscaffold857:408668|419373	AJAPscaffold857	408668	419373	6	7	intergenic
AJAPscaffold833:116066|122256	AJAPscaffold833	116066	122256	6	0	intergenic
AJAPscaffold83:54409|56765	AJAPscaffold83	54409	56765	6	0	intergenic
AJAPscaffold83:531111|574396	AJAPscaffold83	531111	574396	6	13	intergenic
AJAPscaffold809:135393|266906	AJAPscaffold809	135393	266906	6	0	intergenic
AJAPscaffold8:1133815|1146060	AJAPscaffold8	1133815	1146060	6	0	intergenic
AJAPscaffold793:199778|341451	AJAPscaffold793	199778	341451	6	0	intergenic
AJAPscaffold78:94303|119266	AJAPscaffold78	94303	119266	6	3	intergenic
AJAPscaffold78:451035|475700	AJAPscaffold78	451035	475700	6	0	intergenic
AJAPscaffold76:248938|279373	AJAPscaffold76	248938	279373	6	0	intergenic
AJAPscaffold74:987122|994625	AJAPscaffold74	987122	994625	6	11	intergenic
AJAPscaffold74:956016|961686	AJAPscaffold74	956016	961686	6	3	intergenic
AJAPscaffold729:185013|267028	AJAPscaffold729	185013	267028	6	0	intergenic
AJAPscaffold649:152537|221475	AJAPscaffold649	152537	221475	6	0	intergenic
AJAPscaffold649:152537|202621	AJAPscaffold649	152537	202621	6	0	intergenic
AJAPscaffold619:372543|377721	AJAPscaffold619	372543	377721	6	0	intergenic
AJAPscaffold60:454415|604600	AJAPscaffold60	454415	604600	6	0	intergenic
AJAPscaffold582:27145|30208	AJAPscaffold582	27145	30208	6	0	intergenic
AJAPscaffold551:196547|289484	AJAPscaffold551	196547	289484	6	0	intergenic
AJAPscaffold524:289971|344227	AJAPscaffold524	289971	344227	6	0	intergenic
AJAPscaffold52:59504|236238	AJAPscaffold52	59504	236238	6	0	intergenic
AJAPscaffold483:393914|394187	AJAPscaffold483	393914	394187	6	0	intergenic
AJAPscaffold481:226104|233410	AJAPscaffold481	226104	233410	6	0	intergenic
AJAPscaffold468:385348|387852	AJAPscaffold468	385348	387852	6	0	intergenic
AJAPscaffold401:203231|205480	AJAPscaffold401	203231	205480	6	0	intergenic
AJAPscaffold401:175947|205480	AJAPscaffold401	175947	205480	6	5	intergenic
AJAPscaffold401:118300|205480	AJAPscaffold401	118300	205480	6	2	intergenic
AJAPscaffold384:15159|42224	AJAPscaffold384	15159	42224	6	11	intergenic
AJAPscaffold38:659810|793949	AJAPscaffold38	659810	793949	6	2	intergenic
AJAPscaffold364:271392|274384	AJAPscaffold364	271392	274384	6	0	intergenic
AJAPscaffold312:694138|794518	AJAPscaffold312	694138	794518	6	0	intergenic
AJAPscaffold3:1397921|1402203	AJAPscaffold3	1397921	1402203	6	0	intergenic
AJAPscaffold29:426980|437507	AJAPscaffold29	426980	437507	6	12	intergenic
AJAPscaffold242:4819|174020	AJAPscaffold242	4819	174020	6	75	intergenic
AJAPscaffold240:295759|355559	AJAPscaffold240	295759	355559	6	0	intergenic
AJAPscaffold238:383264|390665	AJAPscaffold238	383264	390665	6	32	intergenic
AJAPscaffold2348:14826|35562	AJAPscaffold2348	14826	35562	6	6	intergenic
AJAPscaffold232:87310|145165	AJAPscaffold232	87310	145165	6	15	intergenic
AJAPscaffold230:925116|939765	AJAPscaffold230	925116	939765	6	6	intergenic
AJAPscaffold223:950611|967577	AJAPscaffold223	950611	967577	6	0	intergenic
AJAPscaffold2015:53822|70463	AJAPscaffold2015	53822	70463	6	0	intergenic
AJAPscaffold195:290702|347671	AJAPscaffold195	290702	347671	6	0	intergenic
AJAPscaffold194:43231|60645	AJAPscaffold194	43231	60645	6	0	intergenic
AJAPscaffold1657:83385|106582	AJAPscaffold1657	83385	106582	6	0	intergenic
AJAPscaffold163:579428|598067	AJAPscaffold163	579428	598067	6	0	intergenic
AJAPscaffold15:621916|622203	AJAPscaffold15	621916	622203	6	23	intergenic
AJAPscaffold146:249477|253789	AJAPscaffold146	249477	253789	6	3	intergenic
AJAPscaffold1434:544|25321	AJAPscaffold1434	544	25321	6	0	intergenic
AJAPscaffold142:573428|667984	AJAPscaffold142	573428	667984	6	0	intergenic
AJAPscaffold139:37964|52144	AJAPscaffold139	37964	52144	6	0	intergenic
AJAPscaffold1306:210991|319431	AJAPscaffold1306	210991	319431	6	0	intergenic
AJAPscaffold1264:26580|57229	AJAPscaffold1264	26580	57229	6	0	intergenic
AJAPscaffold1220:272167|347549	AJAPscaffold1220	272167	347549	6	0	intergenic
AJAPscaffold1161:110896|186814	AJAPscaffold1161	110896	186814	6	0	intergenic
AJAPscaffold112:456339|584543	AJAPscaffold112	456339	584543	6	4	intergenic
AJAPscaffold1107:207942|225795	AJAPscaffold1107	207942	225795	6	0	intergenic
AJAPscaffold108:512503|514291	AJAPscaffold108	512503	514291	6	8	intergenic
AJAPscaffold1030:46423|65031	AJAPscaffold1030	46423	65031	6	0	intergenic
AJAPscaffold102:243835|244876	AJAPscaffold102	243835	244876	6	0	intergenic
AJAPscaffold1011:39110|50059	AJAPscaffold1011	39110	50059	6	3	intergenic
AJAPscaffold96:644900|648974	AJAPscaffold96	644900	648974	6	7	exon
AJAPscaffold878:278191|281808	AJAPscaffold878	278191	281808	6	5	exon
AJAPscaffold85:545625|547180	AJAPscaffold85	545625	547180	6	0	exon
AJAPscaffold841:194294|206465	AJAPscaffold841	194294	206465	6	0	exon
AJAPscaffold78:109288|109558	AJAPscaffold78	109288	109558	6	5	exon
AJAPscaffold76:663064|663155	AJAPscaffold76	663064	663155	6	10	exon
AJAPscaffold724:298342|345178	AJAPscaffold724	298342	345178	6	0	exon
AJAPscaffold61:892460|900116	AJAPscaffold61	892460	900116	6	0	exon
AJAPscaffold573:410877|416051	AJAPscaffold573	410877	416051	6	0	exon
AJAPscaffold486:275454|277663	AJAPscaffold486	275454	277663	6	0	exon
AJAPscaffold46:292577|293579	AJAPscaffold46	292577	293579	6	0	exon
AJAPscaffold454:561756|566992	AJAPscaffold454	561756	566992	6	0	exon
AJAPscaffold379:54322|54884	AJAPscaffold379	54322	54884	6	0	exon
AJAPscaffold379:44688|55111	AJAPscaffold379	44688	55111	6	5	exon
AJAPscaffold354:827538|846163	AJAPscaffold354	827538	846163	6	10	exon
AJAPscaffold347:343468|343797	AJAPscaffold347	343468	343797	6	0	exon
AJAPscaffold227:27138|29232	AJAPscaffold227	27138	29232	6	0	exon
AJAPscaffold2229:131941|133694	AJAPscaffold2229	131941	133694	6	0	exon
AJAPscaffold22:1120308|1123021	AJAPscaffold22	1120308	1123021	6	21	exon
AJAPscaffold208:153016|171780	AJAPscaffold208	153016	171780	6	6	exon
AJAPscaffold183:584181|585246	AJAPscaffold183	584181	585246	6	0	exon
AJAPscaffold1748:85341|94707	AJAPscaffold1748	85341	94707	6	3	exon
AJAPscaffold155:458939|461001	AJAPscaffold155	458939	461001	6	6	exon
AJAPscaffold1376:79642|79888	AJAPscaffold1376	79642	79888	6	0	exon
AJAPscaffold1329:130233|142259	AJAPscaffold1329	130233	142259	6	2	exon
AJAPscaffold1309:7769|17379	AJAPscaffold1309	7769	17379	6	0	exon
AJAPscaffold1258:107548|124705	AJAPscaffold1258	107548	124705	6	6	exon
AJAPscaffold117:376568|382992	AJAPscaffold117	376568	382992	6	2	exon
AJAPscaffold1147:36432|76327	AJAPscaffold1147	36432	76327	6	0	exon
AJAPscaffold108:123712|126266	AJAPscaffold108	123712	126266	6	16	exon
AJAPscaffold101:73859|77755	AJAPscaffold101	73859	77755	6	3	exon
AJAPscaffold844:206768|228413	AJAPscaffold844	206768	228413	6	0	exon-intron
AJAPscaffold706:253048|256374	AJAPscaffold706	253048	256374	6	0	exon-intron
AJAPscaffold603:118883|121943	AJAPscaffold603	118883	121943	6	0	exon-intron
AJAPscaffold565:141884|227916	AJAPscaffold565	141884	227916	6	0	exon-intron
AJAPscaffold510:248559|286694	AJAPscaffold510	248559	286694	6	0	exon-intron
AJAPscaffold5:912230|932660	AJAPscaffold5	912230	932660	6	13	exon-intron
AJAPscaffold5:912074|932504	AJAPscaffold5	912074	932504	6	0	exon-intron
AJAPscaffold414:312114|317065	AJAPscaffold414	312114	317065	6	14	exon-intron
AJAPscaffold388:82475|177325	AJAPscaffold388	82475	177325	6	0	exon-intron
AJAPscaffold379:44913|55111	AJAPscaffold379	44913	55111	6	0	exon-intron
AJAPscaffold379:44463|54884	AJAPscaffold379	44463	54884	6	12	exon-intron
AJAPscaffold364:372001|374290	AJAPscaffold364	372001	374290	6	17	exon-intron
AJAPscaffold323:406802|411861	AJAPscaffold323	406802	411861	6	0	exon-intron
AJAPscaffold235:575233|600592	AJAPscaffold235	575233	600592	6	0	exon-intron
AJAPscaffold213:519049|521805	AJAPscaffold213	519049	521805	6	0	exon-intron
AJAPscaffold167:481430|522176	AJAPscaffold167	481430	522176	6	0	exon-intron
AJAPscaffold1366:57248|68058	AJAPscaffold1366	57248	68058	6	0	exon-intron
AJAPscaffold96:290958|294424	AJAPscaffold96	290958	294424	5	0	intron
AJAPscaffold9:319809|321147	AJAPscaffold9	319809	321147	5	3	intron
AJAPscaffold9:1512601|1540936	AJAPscaffold9	1512601	1540936	5	0	intron
AJAPscaffold9:1508116|1515090	AJAPscaffold9	1508116	1515090	5	0	intron
AJAPscaffold827:182468|182797	AJAPscaffold827	182468	182797	5	6	intron
AJAPscaffold82:669963|670181	AJAPscaffold82	669963	670181	5	0	intron
AJAPscaffold64:911977|947507	AJAPscaffold64	911977	947507	5	15	intron
AJAPscaffold5:936431|939232	AJAPscaffold5	936431	939232	5	0	intron
AJAPscaffold5:936431|936658	AJAPscaffold5	936431	936658	5	0	intron
AJAPscaffold5:923064|945264	AJAPscaffold5	923064	945264	5	0	intron
AJAPscaffold40:360935|361106	AJAPscaffold40	360935	361106	5	3	intron
AJAPscaffold388:77256|77498	AJAPscaffold388	77256	77498	5	0	intron
AJAPscaffold1837:74968|75117	AJAPscaffold1837	74968	75117	5	0	intron
AJAPscaffold164:334414|334959	AJAPscaffold164	334414	334959	5	2	intron
AJAPscaffold157:531822|531991	AJAPscaffold157	531822	531991	5	0	intron
AJAPscaffold1164:14075|14520	AJAPscaffold1164	14075	14520	5	0	intron
AJAPscaffold974:57104|157885	AJAPscaffold974	57104	157885	5	0	intergenic
AJAPscaffold951:141376|173650	AJAPscaffold951	141376	173650	5	2	intergenic
AJAPscaffold94:67265|68327	AJAPscaffold94	67265	68327	5	0	intergenic
AJAPscaffold9:1463756|1575959	AJAPscaffold9	1463756	1575959	5	0	intergenic
AJAPscaffold881:260547|263842	AJAPscaffold881	260547	263842	5	0	intergenic
AJAPscaffold87:886647|887393	AJAPscaffold87	886647	887393	5	2	intergenic
AJAPscaffold841:194294|234092	AJAPscaffold841	194294	234092	5	0	intergenic
AJAPscaffold81:670136|688772	AJAPscaffold81	670136	688772	5	0	intergenic
AJAPscaffold81:670136|676399	AJAPscaffold81	670136	676399	5	4	intergenic
AJAPscaffold81:226126|228421	AJAPscaffold81	226126	228421	5	0	intergenic
AJAPscaffold81:1204381|1220235	AJAPscaffold81	1204381	1220235	5	7	intergenic
AJAPscaffold78:91287|91488	AJAPscaffold78	91287	91488	5	2	intergenic
AJAPscaffold762:62073|83194	AJAPscaffold762	62073	83194	5	2	intergenic
AJAPscaffold76:324248|328291	AJAPscaffold76	324248	328291	5	6	intergenic
AJAPscaffold729:148059|186910	AJAPscaffold729	148059	186910	5	0	intergenic
AJAPscaffold717:215119|224286	AJAPscaffold717	215119	224286	5	0	intergenic
AJAPscaffold711:35543|44911	AJAPscaffold711	35543	44911	5	0	intergenic
AJAPscaffold696:266507|274019	AJAPscaffold696	266507	274019	5	0	intergenic
AJAPscaffold687:156518|159421	AJAPscaffold687	156518	159421	5	14	intergenic
AJAPscaffold676:245712|323416	AJAPscaffold676	245712	323416	5	0	intergenic
AJAPscaffold612:122773|124067	AJAPscaffold612	122773	124067	5	8	intergenic
AJAPscaffold609:635815|666295	AJAPscaffold609	635815	666295	5	0	intergenic
AJAPscaffold597:151758|276865	AJAPscaffold597	151758	276865	5	0	intergenic
AJAPscaffold592:306916|317458	AJAPscaffold592	306916	317458	5	0	intergenic
AJAPscaffold592:178172|292890	AJAPscaffold592	178172	292890	5	5	intergenic
AJAPscaffold585:68270|76046	AJAPscaffold585	68270	76046	5	3	intergenic
AJAPscaffold496:171556|171893	AJAPscaffold496	171556	171893	5	0	intergenic
AJAPscaffold496:169705|171893	AJAPscaffold496	169705	171893	5	0	intergenic
AJAPscaffold488:608994|749269	AJAPscaffold488	608994	749269	5	0	intergenic
AJAPscaffold487:216587|254013	AJAPscaffold487	216587	254013	5	0	intergenic
AJAPscaffold481:112685|126196	AJAPscaffold481	112685	126196	5	0	intergenic
AJAPscaffold474:56072|166495	AJAPscaffold474	56072	166495	5	0	intergenic
AJAPscaffold474:247617|251953	AJAPscaffold474	247617	251953	5	0	intergenic
AJAPscaffold461:126923|140622	AJAPscaffold461	126923	140622	5	0	intergenic
AJAPscaffold46:110620|130490	AJAPscaffold46	110620	130490	5	7	intergenic
AJAPscaffold441:117328|181481	AJAPscaffold441	117328	181481	5	0	intergenic
AJAPscaffold423:231277|359527	AJAPscaffold423	231277	359527	5	0	intergenic
AJAPscaffold423:231277|335292	AJAPscaffold423	231277	335292	5	0	intergenic
AJAPscaffold406:81797|143408	AJAPscaffold406	81797	143408	5	0	intergenic
AJAPscaffold406:80970|124675	AJAPscaffold406	80970	124675	5	0	intergenic
AJAPscaffold406:124625|135051	AJAPscaffold406	124625	135051	5	0	intergenic
AJAPscaffold399:256818|301043	AJAPscaffold399	256818	301043	5	0	intergenic
AJAPscaffold373:214125|214823	AJAPscaffold373	214125	214823	5	0	intergenic
AJAPscaffold371:64161|86513	AJAPscaffold371	64161	86513	5	4	intergenic
AJAPscaffold37:461916|467925	AJAPscaffold37	461916	467925	5	0	intergenic
AJAPscaffold331:495584|541655	AJAPscaffold331	495584	541655	5	0	intergenic
AJAPscaffold331:180202|187393	AJAPscaffold331	180202	187393	5	0	intergenic
AJAPscaffold316:1074218|1078016	AJAPscaffold316	1074218	1078016	5	0	intergenic
AJAPscaffold306:178998|201674	AJAPscaffold306	178998	201674	5	0	intergenic
AJAPscaffold30:527931|554615	AJAPscaffold30	527931	554615	5	5	intergenic
AJAPscaffold29:394163|426550	AJAPscaffold29	394163	426550	5	0	intergenic
AJAPscaffold268:79691|83166	AJAPscaffold268	79691	83166	5	0	intergenic
AJAPscaffold267:24827|26047	AJAPscaffold267	24827	26047	5	0	intergenic
AJAPscaffold259:472111|472456	AJAPscaffold259	472111	472456	5	0	intergenic
AJAPscaffold254:40087|210418	AJAPscaffold254	40087	210418	5	0	intergenic
AJAPscaffold2334:36707|39285	AJAPscaffold2334	36707	39285	5	0	intergenic
AJAPscaffold232:179492|194028	AJAPscaffold232	179492	194028	5	0	intergenic
AJAPscaffold2172:25160|59148	AJAPscaffold2172	25160	59148	5	0	intergenic
AJAPscaffold2172:22748|55684	AJAPscaffold2172	22748	55684	5	0	intergenic
AJAPscaffold215:855540|855746	AJAPscaffold215	855540	855746	5	5	intergenic
AJAPscaffold215:512575|526326	AJAPscaffold215	512575	526326	5	0	intergenic
AJAPscaffold2100:12881|18774	AJAPscaffold2100	12881	18774	5	3	intergenic
AJAPscaffold209:371578|375382	AJAPscaffold209	371578	375382	5	7	intergenic
AJAPscaffold196:279122|310249	AJAPscaffold196	279122	310249	5	0	intergenic
AJAPscaffold1953:90531|114143	AJAPscaffold1953	90531	114143	5	8	intergenic
AJAPscaffold1736:65155|78862	AJAPscaffold1736	65155	78862	5	0	intergenic
AJAPscaffold166:210067|213708	AJAPscaffold166	210067	213708	5	0	intergenic
AJAPscaffold1473:51599|110939	AJAPscaffold1473	51599	110939	5	0	intergenic
AJAPscaffold1409:27292|73889	AJAPscaffold1409	27292	73889	5	0	intergenic
AJAPscaffold138:705129|714346	AJAPscaffold138	705129	714346	5	0	intergenic
AJAPscaffold136:473333|491533	AJAPscaffold136	473333	491533	5	0	intergenic
AJAPscaffold134:75841|85171	AJAPscaffold134	75841	85171	5	0	intergenic
AJAPscaffold1330:4498|6634	AJAPscaffold1330	4498	6634	5	0	intergenic
AJAPscaffold1306:50733|60381	AJAPscaffold1306	50733	60381	5	0	intergenic
AJAPscaffold129:868860|897348	AJAPscaffold129	868860	897348	5	3	intergenic
AJAPscaffold1273:297382|307977	AJAPscaffold1273	297382	307977	5	3	intergenic
AJAPscaffold127:574472|580156	AJAPscaffold127	574472	580156	5	4	intergenic
AJAPscaffold1264:85402|129741	AJAPscaffold1264	85402	129741	5	0	intergenic
AJAPscaffold1264:85402|129701	AJAPscaffold1264	85402	129701	5	0	intergenic
AJAPscaffold1264:72154|117695	AJAPscaffold1264	72154	117695	5	0	intergenic
AJAPscaffold120:612956|733814	AJAPscaffold120	612956	733814	5	0	intergenic
AJAPscaffold117:635527|684295	AJAPscaffold117	635527	684295	5	0	intergenic
AJAPscaffold1158:104504|109249	AJAPscaffold1158	104504	109249	5	9	intergenic
AJAPscaffold114:852165|1027543	AJAPscaffold114	852165	1027543	5	2	intergenic
AJAPscaffold111:57045|84931	AJAPscaffold111	57045	84931	5	16	intergenic
AJAPscaffold1043:351012|358190	AJAPscaffold1043	351012	358190	5	0	intergenic
AJAPscaffold1040:173256|268079	AJAPscaffold1040	173256	268079	5	0	intergenic
AJAPscaffold865:73762|74977	AJAPscaffold865	73762	74977	5	4	exon
AJAPscaffold865:73278|74148	AJAPscaffold865	73278	74148	5	0	exon
AJAPscaffold785:289863|292688	AJAPscaffold785	289863	292688	5	2	exon
AJAPscaffold705:408102|413187	AJAPscaffold705	408102	413187	5	0	exon
AJAPscaffold7:766144|789573	AJAPscaffold7	766144	789573	5	2	exon
AJAPscaffold6:1492289|1517647	AJAPscaffold6	1492289	1517647	5	4	exon
AJAPscaffold593:263312|269253	AJAPscaffold593	263312	269253	5	4	exon
AJAPscaffold530:118300|119916	AJAPscaffold530	118300	119916	5	0	exon
AJAPscaffold517:78801|92414	AJAPscaffold517	78801	92414	5	0	exon
AJAPscaffold474:230715|236786	AJAPscaffold474	230715	236786	5	0	exon
AJAPscaffold472:165199|171362	AJAPscaffold472	165199	171362	5	0	exon
AJAPscaffold472:150925|153751	AJAPscaffold472	150925	153751	5	4	exon
AJAPscaffold448:345603|348281	AJAPscaffold448	345603	348281	5	0	exon
AJAPscaffold412:324258|326301	AJAPscaffold412	324258	326301	5	6	exon
AJAPscaffold40:228364|248611	AJAPscaffold40	228364	248611	5	2	exon
AJAPscaffold391:260345|266911	AJAPscaffold391	260345	266911	5	3	exon
AJAPscaffold384:312706|323797	AJAPscaffold384	312706	323797	5	0	exon
AJAPscaffold380:239466|245193	AJAPscaffold380	239466	245193	5	0	exon
AJAPscaffold354:927369|949937	AJAPscaffold354	927369	949937	5	14	exon
AJAPscaffold340:210733|214027	AJAPscaffold340	210733	214027	5	0	exon
AJAPscaffold335:94916|97130	AJAPscaffold335	94916	97130	5	7	exon
AJAPscaffold320:31664|33978	AJAPscaffold320	31664	33978	5	0	exon
AJAPscaffold317:22805|26237	AJAPscaffold317	22805	26237	5	0	exon
AJAPscaffold31:63645|81034	AJAPscaffold31	63645	81034	5	10	exon
AJAPscaffold281:914395|915801	AJAPscaffold281	914395	915801	5	0	exon
AJAPscaffold240:221820|238250	AJAPscaffold240	221820	238250	5	5	exon
AJAPscaffold24:326949|336877	AJAPscaffold24	326949	336877	5	0	exon
AJAPscaffold24:1118220|1122949	AJAPscaffold24	1118220	1122949	5	0	exon
AJAPscaffold236:74311|84106	AJAPscaffold236	74311	84106	5	8	exon
AJAPscaffold236:61874|84106	AJAPscaffold236	61874	84106	5	5	exon
AJAPscaffold224:874937|877583	AJAPscaffold224	874937	877583	5	4	exon
AJAPscaffold208:745423|760559	AJAPscaffold208	745423	760559	5	6	exon
AJAPscaffold194:37084|48651	AJAPscaffold194	37084	48651	5	3	exon
AJAPscaffold193:31329|34169	AJAPscaffold193	31329	34169	5	3	exon
AJAPscaffold1872:164490|166811	AJAPscaffold1872	164490	166811	5	0	exon
AJAPscaffold167:662587|676928	AJAPscaffold167	662587	676928	5	2	exon
AJAPscaffold1182:159617|164149	AJAPscaffold1182	159617	164149	5	3	exon
AJAPscaffold1147:29892|36540	AJAPscaffold1147	29892	36540	5	3	exon
AJAPscaffold1125:20321|21379	AJAPscaffold1125	20321	21379	5	0	exon
AJAPscaffold111:566392|572116	AJAPscaffold111	566392	572116	5	0	exon
AJAPscaffold111:438556|444176	AJAPscaffold111	438556	444176	5	2	exon
AJAPscaffold111:433722|444176	AJAPscaffold111	433722	444176	5	0	exon
AJAPscaffold111:408308|444176	AJAPscaffold111	408308	444176	5	0	exon
AJAPscaffold1088:64803|69192	AJAPscaffold1088	64803	69192	5	10	exon
AJAPscaffold80:204465|209561	AJAPscaffold80	204465	209561	5	2	exon-intron
AJAPscaffold796:434110|445619	AJAPscaffold796	434110	445619	5	2	exon-intron
AJAPscaffold610:955423|1027931	AJAPscaffold610	955423	1027931	5	0	exon-intron
AJAPscaffold549:360010|385125	AJAPscaffold549	360010	385125	5	0	exon-intron
AJAPscaffold445:340350|386740	AJAPscaffold445	340350	386740	5	4	exon-intron
AJAPscaffold379:45139|51837	AJAPscaffold379	45139	51837	5	0	exon-intron
AJAPscaffold378:123423|128818	AJAPscaffold378	123423	128818	5	0	exon-intron
AJAPscaffold347:17722|53459	AJAPscaffold347	17722	53459	5	0	exon-intron
AJAPscaffold317:94221|187455	AJAPscaffold317	94221	187455	5	0	exon-intron
AJAPscaffold29:739564|740220	AJAPscaffold29	739564	740220	5	0	exon-intron
AJAPscaffold242:12484|94905	AJAPscaffold242	12484	94905	5	0	exon-intron
AJAPscaffold232:182858|197688	AJAPscaffold232	182858	197688	5	7	exon-intron
AJAPscaffold1426:240876|242451	AJAPscaffold1426	240876	242451	5	0	exon-intron
AJAPscaffold1365:64781|66099	AJAPscaffold1365	64781	66099	5	0	exon-intron
AJAPscaffold1181:23991|47720	AJAPscaffold1181	23991	47720	5	0	exon-intron
AJAPscaffold1164:11767|101653	AJAPscaffold1164	11767	101653	5	0	exon-intron
AJAPscaffold108:8371|39049	AJAPscaffold108	8371	39049	5	2	exon-intron
AJAPscaffold105:586255|586815	AJAPscaffold105	586255	586815	5	5	exon-intron
AJAPscaffold740:62151|71840	AJAPscaffold740	62151	71840	4	9	intron
AJAPscaffold485:136664|136907	AJAPscaffold485	136664	136907	4	0	intron
AJAPscaffold388:108387|108629	AJAPscaffold388	108387	108629	4	5	intron
AJAPscaffold331:753423|753600	AJAPscaffold331	753423	753600	4	4	intron
AJAPscaffold327:457693|457851	AJAPscaffold327	457693	457851	4	4	intron
AJAPscaffold31:557121|557335	AJAPscaffold31	557121	557335	4	0	intron
AJAPscaffold281:298477|360454	AJAPscaffold281	298477	360454	4	0	intron
AJAPscaffold281:295257|359743	AJAPscaffold281	295257	359743	4	0	intron
AJAPscaffold242:90503|178014	AJAPscaffold242	90503	178014	4	0	intron
AJAPscaffold242:89206|174020	AJAPscaffold242	89206	174020	4	8	intron
AJAPscaffold196:320874|321041	AJAPscaffold196	320874	321041	4	0	intron
AJAPscaffold182:75860|76048	AJAPscaffold182	75860	76048	4	0	intron
AJAPscaffold1712:47255|47467	AJAPscaffold1712	47255	47467	4	0	intron
AJAPscaffold99:441444|458811	AJAPscaffold99	441444	458811	4	0	intergenic
AJAPscaffold946:440673|607462	AJAPscaffold946	440673	607462	4	0	intergenic
AJAPscaffold93:775139|779648	AJAPscaffold93	775139	779648	4	0	intergenic
AJAPscaffold928:175499|209123	AJAPscaffold928	175499	209123	4	0	intergenic
AJAPscaffold925:273844|389692	AJAPscaffold925	273844	389692	4	0	intergenic
AJAPscaffold91:362861|415647	AJAPscaffold91	362861	415647	4	0	intergenic
AJAPscaffold908:141180|179216	AJAPscaffold908	141180	179216	4	0	intergenic
AJAPscaffold89:551397|553575	AJAPscaffold89	551397	553575	4	11	intergenic
AJAPscaffold886:115823|126120	AJAPscaffold886	115823	126120	4	3	intergenic
AJAPscaffold86:755154|758138	AJAPscaffold86	755154	758138	4	0	intergenic
AJAPscaffold857:415949|436439	AJAPscaffold857	415949	436439	4	0	intergenic
AJAPscaffold85:140542|288235	AJAPscaffold85	140542	288235	4	16	intergenic
AJAPscaffold83:482560|536788	AJAPscaffold83	482560	536788	4	2	intergenic
AJAPscaffold817:30089|64169	AJAPscaffold817	30089	64169	4	0	intergenic
AJAPscaffold814:116093|125658	AJAPscaffold814	116093	125658	4	0	intergenic
AJAPscaffold8:830297|843089	AJAPscaffold8	830297	843089	4	19	intergenic
AJAPscaffold790:144634|145575	AJAPscaffold790	144634	145575	4	0	intergenic
AJAPscaffold78:109288|119266	AJAPscaffold78	109288	119266	4	0	intergenic
AJAPscaffold77:200111|371519	AJAPscaffold77	200111	371519	4	0	intergenic
AJAPscaffold762:47035|57302	AJAPscaffold762	47035	57302	4	0	intergenic
AJAPscaffold729:158792|185066	AJAPscaffold729	158792	185066	4	0	intergenic
AJAPscaffold72:688544|759267	AJAPscaffold72	688544	759267	4	0	intergenic
AJAPscaffold714:138646|192277	AJAPscaffold714	138646	192277	4	0	intergenic
AJAPscaffold710:63283|64621	AJAPscaffold710	63283	64621	4	0	intergenic
AJAPscaffold696:154262|284118	AJAPscaffold696	154262	284118	4	0	intergenic
AJAPscaffold69:450067|453621	AJAPscaffold69	450067	453621	4	2	intergenic
AJAPscaffold682:322071|324230	AJAPscaffold682	322071	324230	4	0	intergenic
AJAPscaffold66:395241|405918	AJAPscaffold66	395241	405918	4	0	intergenic
AJAPscaffold653:164527|173753	AJAPscaffold653	164527	173753	4	0	intergenic
AJAPscaffold653:160159|170103	AJAPscaffold653	160159	170103	4	10	intergenic
AJAPscaffold65:385509|428413	AJAPscaffold65	385509	428413	4	0	intergenic
AJAPscaffold636:129829|168471	AJAPscaffold636	129829	168471	4	0	intergenic
AJAPscaffold630:123799|143119	AJAPscaffold630	123799	143119	4	0	intergenic
AJAPscaffold610:1011047|1076017	AJAPscaffold610	1011047	1076017	4	0	intergenic
AJAPscaffold60:480152|645716	AJAPscaffold60	480152	645716	4	0	intergenic
AJAPscaffold6:869473|892790	AJAPscaffold6	869473	892790	4	3	intergenic
AJAPscaffold6:1357915|1377057	AJAPscaffold6	1357915	1377057	4	0	intergenic
AJAPscaffold593:237451|316883	AJAPscaffold593	237451	316883	4	0	intergenic
AJAPscaffold590:29663|40425	AJAPscaffold590	29663	40425	4	4	intergenic
AJAPscaffold574:225055|258105	AJAPscaffold574	225055	258105	4	16	intergenic
AJAPscaffold573:27968|41527	AJAPscaffold573	27968	41527	4	0	intergenic
AJAPscaffold559:130140|194927	AJAPscaffold559	130140	194927	4	0	intergenic
AJAPscaffold552:148328|248641	AJAPscaffold552	148328	248641	4	0	intergenic
AJAPscaffold551:247577|344127	AJAPscaffold551	247577	344127	4	0	intergenic
AJAPscaffold551:204308|367855	AJAPscaffold551	204308	367855	4	0	intergenic
AJAPscaffold53:1062277|1092385	AJAPscaffold53	1062277	1092385	4	0	intergenic
AJAPscaffold524:162628|262669	AJAPscaffold524	162628	262669	4	4	intergenic
AJAPscaffold500:338940|353857	AJAPscaffold500	338940	353857	4	0	intergenic
AJAPscaffold5:613428|770715	AJAPscaffold5	613428	770715	4	0	intergenic
AJAPscaffold429:302290|302588	AJAPscaffold429	302290	302588	4	2	intergenic
AJAPscaffold424:377504|411886	AJAPscaffold424	377504	411886	4	0	intergenic
AJAPscaffold423:259293|333233	AJAPscaffold423	259293	333233	4	3	intergenic
AJAPscaffold423:251149|350869	AJAPscaffold423	251149	350869	4	0	intergenic
AJAPscaffold42:853196|862454	AJAPscaffold42	853196	862454	4	0	intergenic
AJAPscaffold416:363981|381706	AJAPscaffold416	363981	381706	4	0	intergenic
AJAPscaffold412:149925|162746	AJAPscaffold412	149925	162746	4	0	intergenic
AJAPscaffold406:84704|124675	AJAPscaffold406	84704	124675	4	0	intergenic
AJAPscaffold406:81797|87051	AJAPscaffold406	81797	87051	4	0	intergenic
AJAPscaffold406:80970|146430	AJAPscaffold406	80970	146430	4	0	intergenic
AJAPscaffold406:79946|150251	AJAPscaffold406	79946	150251	4	0	intergenic
AJAPscaffold406:78104|119971	AJAPscaffold406	78104	119971	4	16	intergenic
AJAPscaffold39:674668|675135	AJAPscaffold39	674668	675135	4	2	intergenic
AJAPscaffold384:26922|53339	AJAPscaffold384	26922	53339	4	3	intergenic
AJAPscaffold381:409396|436424	AJAPscaffold381	409396	436424	4	0	intergenic
AJAPscaffold371:74332|86513	AJAPscaffold371	74332	86513	4	7	intergenic
AJAPscaffold361:35140|39376	AJAPscaffold361	35140	39376	4	7	intergenic
AJAPscaffold352:779166|822909	AJAPscaffold352	779166	822909	4	0	intergenic
AJAPscaffold343:306561|308550	AJAPscaffold343	306561	308550	4	0	intergenic
AJAPscaffold337:259487|274037	AJAPscaffold337	259487	274037	4	0	intergenic
AJAPscaffold335:165118|210272	AJAPscaffold335	165118	210272	4	0	intergenic
AJAPscaffold330:3993|4922	AJAPscaffold330	3993	4922	4	0	intergenic
AJAPscaffold304:203582|250176	AJAPscaffold304	203582	250176	4	0	intergenic
AJAPscaffold30:1597362|1701379	AJAPscaffold30	1597362	1701379	4	5	intergenic
AJAPscaffold292:490983|545482	AJAPscaffold292	490983	545482	4	0	intergenic
AJAPscaffold284:473006|516275	AJAPscaffold284	473006	516275	4	13	intergenic
AJAPscaffold281:849912|926457	AJAPscaffold281	849912	926457	4	44	intergenic
AJAPscaffold2677:23652|43523	AJAPscaffold2677	23652	43523	4	0	intergenic
AJAPscaffold2601:9177|39432	AJAPscaffold2601	9177	39432	4	0	intergenic
AJAPscaffold252:717338|738819	AJAPscaffold252	717338	738819	4	0	intergenic
AJAPscaffold246:733883|746665	AJAPscaffold246	733883	746665	4	2	intergenic
AJAPscaffold246:731457|734062	AJAPscaffold246	731457	734062	4	0	intergenic
AJAPscaffold246:684036|694277	AJAPscaffold246	684036	694277	4	0	intergenic
AJAPscaffold241:47440|52205	AJAPscaffold241	47440	52205	4	0	intergenic
AJAPscaffold238:379180|388312	AJAPscaffold238	379180	388312	4	2	intergenic
AJAPscaffold238:344081|351350	AJAPscaffold238	344081	351350	4	0	intergenic
AJAPscaffold234:936585|937744	AJAPscaffold234	936585	937744	4	0	intergenic
AJAPscaffold2262:43439|46663	AJAPscaffold2262	43439	46663	4	5	intergenic
AJAPscaffold221:442525|473274	AJAPscaffold221	442525	473274	4	3	intergenic
AJAPscaffold2203:9476|14043	AJAPscaffold2203	9476	14043	4	0	intergenic
AJAPscaffold217:44878|117646	AJAPscaffold217	44878	117646	4	0	intergenic
AJAPscaffold217:200240|307156	AJAPscaffold217	200240	307156	4	0	intergenic
AJAPscaffold216:357779|432328	AJAPscaffold216	357779	432328	4	0	intergenic
AJAPscaffold215:319034|321683	AJAPscaffold215	319034	321683	4	0	intergenic
AJAPscaffold2135:65504|72270	AJAPscaffold2135	65504	72270	4	0	intergenic
AJAPscaffold20:1863109|1864932	AJAPscaffold20	1863109	1864932	4	0	intergenic
AJAPscaffold2:454615|484571	AJAPscaffold2	454615	484571	4	0	intergenic
AJAPscaffold196:227966|370892	AJAPscaffold196	227966	370892	4	3	intergenic
AJAPscaffold179:149947|163276	AJAPscaffold179	149947	163276	4	0	intergenic
AJAPscaffold1689:163589|178492	AJAPscaffold1689	163589	178492	4	0	intergenic
AJAPscaffold1590:45568|51746	AJAPscaffold1590	45568	51746	4	0	intergenic
AJAPscaffold154:393988|437405	AJAPscaffold154	393988	437405	4	0	intergenic
AJAPscaffold1534:98117|110414	AJAPscaffold1534	98117	110414	4	0	intergenic
AJAPscaffold1524:80102|81340	AJAPscaffold1524	80102	81340	4	0	intergenic
AJAPscaffold1460:8201|38234	AJAPscaffold1460	8201	38234	4	0	intergenic
AJAPscaffold1419:45086|55492	AJAPscaffold1419	45086	55492	4	0	intergenic
AJAPscaffold1390:1025|65462	AJAPscaffold1390	1025	65462	4	0	intergenic
AJAPscaffold1375:28148|29891	AJAPscaffold1375	28148	29891	4	5	intergenic
AJAPscaffold131:558862|568915	AJAPscaffold131	558862	568915	4	3	intergenic
AJAPscaffold130:633131|695410	AJAPscaffold130	633131	695410	4	0	intergenic
AJAPscaffold129:360571|381959	AJAPscaffold129	360571	381959	4	0	intergenic
AJAPscaffold1264:86467|132836	AJAPscaffold1264	86467	132836	4	0	intergenic
AJAPscaffold125:284891|285910	AJAPscaffold125	284891	285910	4	0	intergenic
AJAPscaffold1230:332795|358491	AJAPscaffold1230	332795	358491	4	4	intergenic
AJAPscaffold1220:308568|382239	AJAPscaffold1220	308568	382239	4	0	intergenic
AJAPscaffold121:87843|118366	AJAPscaffold121	87843	118366	4	3	intergenic
AJAPscaffold121:87843|110397	AJAPscaffold121	87843	110397	4	0	intergenic
AJAPscaffold1205:73466|87152	AJAPscaffold1205	73466	87152	4	0	intergenic
AJAPscaffold120:798128|877663	AJAPscaffold120	798128	877663	4	0	intergenic
AJAPscaffold1193:118644|177599	AJAPscaffold1193	118644	177599	4	0	intergenic
AJAPscaffold1181:104984|117304	AJAPscaffold1181	104984	117304	4	2	intergenic
AJAPscaffold1172:313531|320577	AJAPscaffold1172	313531	320577	4	0	intergenic
AJAPscaffold116:355119|415133	AJAPscaffold116	355119	415133	4	2	intergenic
AJAPscaffold116:330858|395347	AJAPscaffold116	330858	395347	4	0	intergenic
AJAPscaffold1129:190005|220139	AJAPscaffold1129	190005	220139	4	2	intergenic
AJAPscaffold108:512503|514575	AJAPscaffold108	512503	514575	4	0	intergenic
AJAPscaffold106:560661|580174	AJAPscaffold106	560661	580174	4	0	intergenic
AJAPscaffold1057:64617|79861	AJAPscaffold1057	64617	79861	4	0	intergenic
AJAPscaffold1056:118438|122089	AJAPscaffold1056	118438	122089	4	0	intergenic
AJAPscaffold105:171926|230589	AJAPscaffold105	171926	230589	4	0	intergenic
AJAPscaffold102:489089|642767	AJAPscaffold102	489089	642767	4	3	intergenic
AJAPscaffold1005:99755|116394	AJAPscaffold1005	99755	116394	4	5	intergenic
AJAPscaffold95:655743|679010	AJAPscaffold95	655743	679010	4	0	exon
AJAPscaffold9:674765|680544	AJAPscaffold9	674765	680544	4	0	exon
AJAPscaffold88:23178|24209	AJAPscaffold88	23178	24209	4	0	exon
AJAPscaffold878:253648|263868	AJAPscaffold878	253648	263868	4	0	exon
AJAPscaffold876:154826|157689	AJAPscaffold876	154826	157689	4	12	exon
AJAPscaffold875:204076|205399	AJAPscaffold875	204076	205399	4	2	exon
AJAPscaffold871:197782|217380	AJAPscaffold871	197782	217380	4	0	exon
AJAPscaffold861:176994|177943	AJAPscaffold861	176994	177943	4	0	exon
AJAPscaffold811:234264|234644	AJAPscaffold811	234264	234644	4	0	exon
AJAPscaffold811:232177|232696	AJAPscaffold811	232177	232696	4	0	exon
AJAPscaffold811:230220|230464	AJAPscaffold811	230220	230464	4	0	exon
AJAPscaffold80:185270|185440	AJAPscaffold80	185270	185440	4	5	exon
AJAPscaffold796:383919|392631	AJAPscaffold796	383919	392631	4	0	exon
AJAPscaffold784:265280|271498	AJAPscaffold784	265280	271498	4	2	exon
AJAPscaffold784:235783|242608	AJAPscaffold784	235783	242608	4	4	exon
AJAPscaffold773:226651|229264	AJAPscaffold773	226651	229264	4	0	exon
AJAPscaffold765:169605|169775	AJAPscaffold765	169605	169775	4	0	exon
AJAPscaffold762:84586|89454	AJAPscaffold762	84586	89454	4	4	exon
AJAPscaffold743:169420|171773	AJAPscaffold743	169420	171773	4	0	exon
AJAPscaffold732:17462|20211	AJAPscaffold732	17462	20211	4	0	exon
AJAPscaffold730:205703|205889	AJAPscaffold730	205703	205889	4	0	exon
AJAPscaffold705:333956|340030	AJAPscaffold705	333956	340030	4	7	exon
AJAPscaffold692:193383|197082	AJAPscaffold692	193383	197082	4	3	exon
AJAPscaffold603:118883|120784	AJAPscaffold603	118883	120784	4	2	exon
AJAPscaffold6:872551|880590	AJAPscaffold6	872551	880590	4	0	exon
AJAPscaffold597:135299|135730	AJAPscaffold597	135299	135730	4	0	exon
AJAPscaffold549:320443|340181	AJAPscaffold549	320443	340181	4	17	exon
AJAPscaffold545:338311|343594	AJAPscaffold545	338311	343594	4	0	exon
AJAPscaffold543:75241|76382	AJAPscaffold543	75241	76382	4	0	exon
AJAPscaffold54:448031|450157	AJAPscaffold54	448031	450157	4	0	exon
AJAPscaffold526:14258|14795	AJAPscaffold526	14258	14795	4	3	exon
AJAPscaffold472:85966|87259	AJAPscaffold472	85966	87259	4	0	exon
AJAPscaffold465:282103|290098	AJAPscaffold465	282103	290098	4	0	exon
AJAPscaffold46:110620|124389	AJAPscaffold46	110620	124389	4	0	exon
AJAPscaffold454:407509|410168	AJAPscaffold454	407509	410168	4	0	exon
AJAPscaffold441:640939|645794	AJAPscaffold441	640939	645794	4	2	exon
AJAPscaffold438:203136|212806	AJAPscaffold438	203136	212806	4	0	exon
AJAPscaffold426:225363|229417	AJAPscaffold426	225363	229417	4	3	exon
AJAPscaffold405:187544|187721	AJAPscaffold405	187544	187721	4	0	exon
AJAPscaffold397:25611|25850	AJAPscaffold397	25611	25850	4	0	exon
AJAPscaffold372:85932|86980	AJAPscaffold372	85932	86980	4	3	exon
AJAPscaffold367:260789|266025	AJAPscaffold367	260789	266025	4	0	exon
AJAPscaffold355:153924|156480	AJAPscaffold355	153924	156480	4	0	exon
AJAPscaffold35:151364|155522	AJAPscaffold35	151364	155522	4	0	exon
AJAPscaffold336:144656|149615	AJAPscaffold336	144656	149615	4	0	exon
AJAPscaffold331:495584|498991	AJAPscaffold331	495584	498991	4	0	exon
AJAPscaffold31:126983|127973	AJAPscaffold31	126983	127973	4	0	exon
AJAPscaffold301:238315|271595	AJAPscaffold301	238315	271595	4	6	exon
AJAPscaffold292:490542|491965	AJAPscaffold292	490542	491965	4	5	exon
AJAPscaffold29:488534|493392	AJAPscaffold29	488534	493392	4	0	exon
AJAPscaffold271:100882|104293	AJAPscaffold271	100882	104293	4	3	exon
AJAPscaffold252:458574|459603	AJAPscaffold252	458574	459603	4	0	exon
AJAPscaffold248:194666|198143	AJAPscaffold248	194666	198143	4	0	exon
AJAPscaffold2208:57547|62898	AJAPscaffold2208	57547	62898	4	0	exon
AJAPscaffold2208:44110|62898	AJAPscaffold2208	44110	62898	4	4	exon
AJAPscaffold208:61997|66212	AJAPscaffold208	61997	66212	4	0	exon
AJAPscaffold20:148681|154199	AJAPscaffold20	148681	154199	4	0	exon
AJAPscaffold198:730605|731628	AJAPscaffold198	730605	731628	4	0	exon
AJAPscaffold195:459825|478345	AJAPscaffold195	459825	478345	4	0	exon
AJAPscaffold1852:72764|75725	AJAPscaffold1852	72764	75725	4	0	exon
AJAPscaffold1839:4933|7834	AJAPscaffold1839	4933	7834	4	0	exon
AJAPscaffold18:849631|853418	AJAPscaffold18	849631	853418	4	0	exon
AJAPscaffold1762:172134|176161	AJAPscaffold1762	172134	176161	4	0	exon
AJAPscaffold1760:69739|84144	AJAPscaffold1760	69739	84144	4	0	exon
AJAPscaffold165:379720|383526	AJAPscaffold165	379720	383526	4	0	exon
AJAPscaffold1579:109260|110269	AJAPscaffold1579	109260	110269	4	0	exon
AJAPscaffold156:253968|258459	AJAPscaffold156	253968	258459	4	0	exon
AJAPscaffold155:349931|350151	AJAPscaffold155	349931	350151	4	0	exon
AJAPscaffold146:189038|191649	AJAPscaffold146	189038	191649	4	0	exon
AJAPscaffold1233:22274|27868	AJAPscaffold1233	22274	27868	4	0	exon
AJAPscaffold1179:157437|160199	AJAPscaffold1179	157437	160199	4	0	exon
AJAPscaffold1153:15234|20632	AJAPscaffold1153	15234	20632	4	11	exon
AJAPscaffold111:768372|769255	AJAPscaffold111	768372	769255	4	0	exon
AJAPscaffold1064:50188|53570	AJAPscaffold1064	50188	53570	4	0	exon
AJAPscaffold1054:124558|127899	AJAPscaffold1054	124558	127899	4	0	exon
AJAPscaffold950:220850|240230	AJAPscaffold950	220850	240230	4	7	exon-intron
AJAPscaffold930:270838|275472	AJAPscaffold930	270838	275472	4	0	exon-intron
AJAPscaffold748:127299|209411	AJAPscaffold748	127299	209411	4	0	exon-intron
AJAPscaffold74:212107|218379	AJAPscaffold74	212107	218379	4	0	exon-intron
AJAPscaffold706:242340|251290	AJAPscaffold706	242340	251290	4	0	exon-intron
AJAPscaffold575:153298|154740	AJAPscaffold575	153298	154740	4	6	exon-intron
AJAPscaffold569:229860|246897	AJAPscaffold569	229860	246897	4	0	exon-intron
AJAPscaffold5:916583|943017	AJAPscaffold5	916583	943017	4	0	exon-intron
AJAPscaffold5:916165|942328	AJAPscaffold5	916165	942328	4	3	exon-intron
AJAPscaffold437:101217|120088	AJAPscaffold437	101217	120088	4	2	exon-intron
AJAPscaffold430:61643|75839	AJAPscaffold430	61643	75839	4	2	exon-intron
AJAPscaffold388:83443|177820	AJAPscaffold388	83443	177820	4	0	exon-intron
AJAPscaffold388:144912|246242	AJAPscaffold388	144912	246242	4	9	exon-intron
AJAPscaffold379:44463|55111	AJAPscaffold379	44463	55111	4	4	exon-intron
AJAPscaffold362:168007|193899	AJAPscaffold362	168007	193899	4	0	exon-intron
AJAPscaffold347:602104|707371	AJAPscaffold347	602104	707371	4	0	exon-intron
AJAPscaffold283:372528|374660	AJAPscaffold283	372528	374660	4	0	exon-intron
AJAPscaffold24:81522|86554	AJAPscaffold24	81522	86554	4	0	exon-intron
AJAPscaffold223:239557|266904	AJAPscaffold223	239557	266904	4	0	exon-intron
AJAPscaffold219:282089|282943	AJAPscaffold219	282089	282943	4	0	exon-intron
AJAPscaffold208:736575|747486	AJAPscaffold208	736575	747486	4	2	exon-intron
AJAPscaffold2058:75132|84467	AJAPscaffold2058	75132	84467	4	0	exon-intron
AJAPscaffold190:581743|583172	AJAPscaffold190	581743	583172	4	4	exon-intron
AJAPscaffold1872:75403|78663	AJAPscaffold1872	75403	78663	4	0	exon-intron
AJAPscaffold18:849631|856814	AJAPscaffold18	849631	856814	4	4	exon-intron
AJAPscaffold1712:47114|47325	AJAPscaffold1712	47114	47325	4	0	exon-intron
AJAPscaffold167:482755|523799	AJAPscaffold167	482755	523799	4	0	exon-intron
AJAPscaffold16:468651|500551	AJAPscaffold16	468651	500551	4	0	exon-intron
AJAPscaffold1387:26173|29381	AJAPscaffold1387	26173	29381	4	0	exon-intron
AJAPscaffold1334:159548|166202	AJAPscaffold1334	159548	166202	4	0	exon-intron
AJAPscaffold1193:67622|78020	AJAPscaffold1193	67622	78020	4	32	exon-intron
AJAPscaffold1164:48277|106949	AJAPscaffold1164	48277	106949	4	0	exon-intron
AJAPscaffold1164:46176|103989	AJAPscaffold1164	46176	103989	4	0	exon-intron
AJAPscaffold1161:121482|197953	AJAPscaffold1161	121482	197953	4	0	exon-intron
AJAPscaffold116:311255|387658	AJAPscaffold116	311255	387658	4	0	exon-intron
AJAPscaffold1136:204636|210644	AJAPscaffold1136	204636	210644	4	0	exon-intron
AJAPscaffold105:668923|716352	AJAPscaffold105	668923	716352	4	0	exon-intron
AJAPscaffold1011:12917|16691	AJAPscaffold1011	12917	16691	4	0	exon-intron
AJAPscaffold942:429420|429703	AJAPscaffold942	429420	429703	3	5	intron
AJAPscaffold895:189796|189946	AJAPscaffold895	189796	189946	3	2	intron
AJAPscaffold867:76606|76782	AJAPscaffold867	76606	76782	3	2	intron
AJAPscaffold855:232988|233192	AJAPscaffold855	232988	233192	3	0	intron
AJAPscaffold80:236839|237120	AJAPscaffold80	236839	237120	3	0	intron
AJAPscaffold784:256778|256984	AJAPscaffold784	256778	256984	3	0	intron
AJAPscaffold784:256762|256918	AJAPscaffold784	256762	256918	3	2	intron
AJAPscaffold732:29253|31328	AJAPscaffold732	29253	31328	3	0	intron
AJAPscaffold69:950643|952020	AJAPscaffold69	950643	952020	3	0	intron
AJAPscaffold687:40918|41116	AJAPscaffold687	40918	41116	3	8	intron
AJAPscaffold651:188557|188735	AJAPscaffold651	188557	188735	3	0	intron
AJAPscaffold642:117251|119956	AJAPscaffold642	117251	119956	3	0	intron
AJAPscaffold597:210676|212542	AJAPscaffold597	210676	212542	3	0	intron
AJAPscaffold597:149191|177135	AJAPscaffold597	149191	177135	3	5	intron
AJAPscaffold435:921231|958606	AJAPscaffold435	921231	958606	3	0	intron
AJAPscaffold395:557096|557312	AJAPscaffold395	557096	557312	3	0	intron
AJAPscaffold388:80597|85585	AJAPscaffold388	80597	85585	3	8	intron
AJAPscaffold331:503293|503346	AJAPscaffold331	503293	503346	3	0	intron
AJAPscaffold316:985679|985847	AJAPscaffold316	985679	985847	3	0	intron
AJAPscaffold242:187258|218419	AJAPscaffold242	187258	218419	3	0	intron
AJAPscaffold223:241980|270172	AJAPscaffold223	241980	270172	3	0	intron
AJAPscaffold190:349989|350145	AJAPscaffold190	349989	350145	3	0	intron
AJAPscaffold190:345056|352892	AJAPscaffold190	345056	352892	3	0	intron
AJAPscaffold1867:56969|58866	AJAPscaffold1867	56969	58866	3	0	intron
AJAPscaffold1344:169945|170287	AJAPscaffold1344	169945	170287	3	0	intron
AJAPscaffold99:627903|648655	AJAPscaffold99	627903	648655	3	0	intergenic
AJAPscaffold99:456543|457893	AJAPscaffold99	456543	457893	3	0	intergenic
AJAPscaffold973:89621|127492	AJAPscaffold973	89621	127492	3	0	intergenic
AJAPscaffold973:89309|124390	AJAPscaffold973	89309	124390	3	0	intergenic
AJAPscaffold967:6396|205873	AJAPscaffold967	6396	205873	3	0	intergenic
AJAPscaffold945:53350|128527	AJAPscaffold945	53350	128527	3	0	intergenic
AJAPscaffold940:79054|111426	AJAPscaffold940	79054	111426	3	5	intergenic
AJAPscaffold925:274735|390874	AJAPscaffold925	274735	390874	3	0	intergenic
AJAPscaffold891:128442|160669	AJAPscaffold891	128442	160669	3	8	intergenic
AJAPscaffold89:549851|553575	AJAPscaffold89	549851	553575	3	0	intergenic
AJAPscaffold878:399127|401986	AJAPscaffold878	399127	401986	3	0	intergenic
AJAPscaffold87:127724|151457	AJAPscaffold87	127724	151457	3	0	intergenic
AJAPscaffold864:190308|192872	AJAPscaffold864	190308	192872	3	0	intergenic
AJAPscaffold835:48614|126421	AJAPscaffold835	48614	126421	3	0	intergenic
AJAPscaffold834:422743|428604	AJAPscaffold834	422743	428604	3	0	intergenic
AJAPscaffold833:91023|94363	AJAPscaffold833	91023	94363	3	0	intergenic
AJAPscaffold832:190327|193345	AJAPscaffold832	190327	193345	3	0	intergenic
AJAPscaffold830:225299|227349	AJAPscaffold830	225299	227349	3	0	intergenic
AJAPscaffold83:599671|713065	AJAPscaffold83	599671	713065	3	0	intergenic
AJAPscaffold83:535321|574396	AJAPscaffold83	535321	574396	3	0	intergenic
AJAPscaffold801:60604|115645	AJAPscaffold801	60604	115645	3	0	intergenic
AJAPscaffold8:522246|649697	AJAPscaffold8	522246	649697	3	0	intergenic
AJAPscaffold773:104801|111563	AJAPscaffold773	104801	111563	3	0	intergenic
AJAPscaffold757:191691|203941	AJAPscaffold757	191691	203941	3	0	intergenic
AJAPscaffold748:198901|237173	AJAPscaffold748	198901	237173	3	0	intergenic
AJAPscaffold73:103952|119172	AJAPscaffold73	103952	119172	3	0	intergenic
AJAPscaffold700:302219|307360	AJAPscaffold700	302219	307360	3	0	intergenic
AJAPscaffold69:823507|847849	AJAPscaffold69	823507	847849	3	0	intergenic
AJAPscaffold69:237642|248126	AJAPscaffold69	237642	248126	3	0	intergenic
AJAPscaffold69:1164230|1226715	AJAPscaffold69	1164230	1226715	3	0	intergenic
AJAPscaffold681:221514|304441	AJAPscaffold681	221514	304441	3	0	intergenic
AJAPscaffold681:155897|300142	AJAPscaffold681	155897	300142	3	0	intergenic
AJAPscaffold676:238222|238554	AJAPscaffold676	238222	238554	3	0	intergenic
AJAPscaffold676:108573|237742	AJAPscaffold676	108573	237742	3	0	intergenic
AJAPscaffold674:242428|350895	AJAPscaffold674	242428	350895	3	0	intergenic
AJAPscaffold67:660643|733223	AJAPscaffold67	660643	733223	3	0	intergenic
AJAPscaffold67:657793|695316	AJAPscaffold67	657793	695316	3	8	intergenic
AJAPscaffold662:567391|578503	AJAPscaffold662	567391	578503	3	16	intergenic
AJAPscaffold659:261020|271893	AJAPscaffold659	261020	271893	3	0	intergenic
AJAPscaffold653:149766|173753	AJAPscaffold653	149766	173753	3	0	intergenic
AJAPscaffold647:38648|39280	AJAPscaffold647	38648	39280	3	0	intergenic
AJAPscaffold64:770774|772274	AJAPscaffold64	770774	772274	3	0	intergenic
AJAPscaffold61:802326|871860	AJAPscaffold61	802326	871860	3	0	intergenic
AJAPscaffold597:139736|139919	AJAPscaffold597	139736	139919	3	0	intergenic
AJAPscaffold592:225387|227580	AJAPscaffold592	225387	227580	3	6	intergenic
AJAPscaffold575:173968|179588	AJAPscaffold575	173968	179588	3	0	intergenic
AJAPscaffold575:173968|175595	AJAPscaffold575	173968	175595	3	5	intergenic
AJAPscaffold575:173968|174776	AJAPscaffold575	173968	174776	3	0	intergenic
AJAPscaffold575:153298|170106	AJAPscaffold575	153298	170106	3	2	intergenic
AJAPscaffold565:340785|341027	AJAPscaffold565	340785	341027	3	0	intergenic
AJAPscaffold551:298986|367855	AJAPscaffold551	298986	367855	3	0	intergenic
AJAPscaffold55:686286|707740	AJAPscaffold55	686286	707740	3	0	intergenic
AJAPscaffold55:228100|254823	AJAPscaffold55	228100	254823	3	0	intergenic
AJAPscaffold535:192261|209582	AJAPscaffold535	192261	209582	3	0	intergenic
AJAPscaffold531:382341|388180	AJAPscaffold531	382341	388180	3	0	intergenic
AJAPscaffold524:230938|342445	AJAPscaffold524	230938	342445	3	0	intergenic
AJAPscaffold524:159650|205649	AJAPscaffold524	159650	205649	3	0	intergenic
AJAPscaffold52:826976|828185	AJAPscaffold52	826976	828185	3	2	intergenic
AJAPscaffold506:346510|360601	AJAPscaffold506	346510	360601	3	6	intergenic
AJAPscaffold503:37047|96351	AJAPscaffold503	37047	96351	3	4	intergenic
AJAPscaffold468:336315|362967	AJAPscaffold468	336315	362967	3	0	intergenic
AJAPscaffold468:306237|362967	AJAPscaffold468	306237	362967	3	0	intergenic
AJAPscaffold46:110620|134557	AJAPscaffold46	110620	134557	3	0	intergenic
AJAPscaffold451:400785|407324	AJAPscaffold451	400785	407324	3	0	intergenic
AJAPscaffold45:471361|478602	AJAPscaffold45	471361	478602	3	0	intergenic
AJAPscaffold45:305976|308650	AJAPscaffold45	305976	308650	3	0	intergenic
AJAPscaffold444:357388|429564	AJAPscaffold444	357388	429564	3	0	intergenic
AJAPscaffold443:358069|370995	AJAPscaffold443	358069	370995	3	0	intergenic
AJAPscaffold423:265289|288375	AJAPscaffold423	265289	288375	3	0	intergenic
AJAPscaffold423:186025|252024	AJAPscaffold423	186025	252024	3	0	intergenic
AJAPscaffold406:80970|139933	AJAPscaffold406	80970	139933	3	0	intergenic
AJAPscaffold390:244391|246532	AJAPscaffold390	244391	246532	3	0	intergenic
AJAPscaffold384:289504|313774	AJAPscaffold384	289504	313774	3	0	intergenic
AJAPscaffold378:130580|131419	AJAPscaffold378	130580	131419	3	0	intergenic
AJAPscaffold373:142459|148854	AJAPscaffold373	142459	148854	3	0	intergenic
AJAPscaffold357:68975|70996	AJAPscaffold357	68975	70996	3	0	intergenic
AJAPscaffold352:760638|764186	AJAPscaffold352	760638	764186	3	0	intergenic
AJAPscaffold352:710780|759236	AJAPscaffold352	710780	759236	3	0	intergenic
AJAPscaffold351:331333|352915	AJAPscaffold351	331333	352915	3	0	intergenic
AJAPscaffold347:732476|763655	AJAPscaffold347	732476	763655	3	0	intergenic
AJAPscaffold347:656756|735395	AJAPscaffold347	656756	735395	3	0	intergenic
AJAPscaffold343:818163|818321	AJAPscaffold343	818163	818321	3	0	intergenic
AJAPscaffold338:494866|505043	AJAPscaffold338	494866	505043	3	2	intergenic
AJAPscaffold33:110918|151354	AJAPscaffold33	110918	151354	3	0	intergenic
AJAPscaffold324:626310|634408	AJAPscaffold324	626310	634408	3	3	intergenic
AJAPscaffold315:457548|466803	AJAPscaffold315	457548	466803	3	5	intergenic
AJAPscaffold307:194718|202127	AJAPscaffold307	194718	202127	3	0	intergenic
AJAPscaffold301:297215|302021	AJAPscaffold301	297215	302021	3	0	intergenic
AJAPscaffold3:231842|243673	AJAPscaffold3	231842	243673	3	0	intergenic
AJAPscaffold3:231842|232514	AJAPscaffold3	231842	232514	3	0	intergenic
AJAPscaffold296:39337|42554	AJAPscaffold296	39337	42554	3	0	intergenic
AJAPscaffold292:529860|560368	AJAPscaffold292	529860	560368	3	2	intergenic
AJAPscaffold292:500870|560368	AJAPscaffold292	500870	560368	3	0	intergenic
AJAPscaffold281:1063230|1137379	AJAPscaffold281	1063230	1137379	3	0	intergenic
AJAPscaffold279:423485|449301	AJAPscaffold279	423485	449301	3	0	intergenic
AJAPscaffold274:530037|559866	AJAPscaffold274	530037	559866	3	0	intergenic
AJAPscaffold273:146338|183796	AJAPscaffold273	146338	183796	3	0	intergenic
AJAPscaffold270:484552|487339	AJAPscaffold270	484552	487339	3	0	intergenic
AJAPscaffold267:376836|377604	AJAPscaffold267	376836	377604	3	15	intergenic
AJAPscaffold262:413691|529930	AJAPscaffold262	413691	529930	3	0	intergenic
AJAPscaffold2619:41081|44888	AJAPscaffold2619	41081	44888	3	0	intergenic
AJAPscaffold259:308023|313564	AJAPscaffold259	308023	313564	3	0	intergenic
AJAPscaffold256:96981|98343	AJAPscaffold256	96981	98343	3	0	intergenic
AJAPscaffold254:36524|208009	AJAPscaffold254	36524	208009	3	0	intergenic
AJAPscaffold252:194299|200605	AJAPscaffold252	194299	200605	3	0	intergenic
AJAPscaffold250:67343|67489	AJAPscaffold250	67343	67489	3	0	intergenic
AJAPscaffold243:376533|376900	AJAPscaffold243	376533	376900	3	0	intergenic
AJAPscaffold24:939978|949906	AJAPscaffold24	939978	949906	3	0	intergenic
AJAPscaffold238:379180|390665	AJAPscaffold238	379180	390665	3	6	intergenic
AJAPscaffold2367:32846|50681	AJAPscaffold2367	32846	50681	3	0	intergenic
AJAPscaffold235:1132806|1156285	AJAPscaffold235	1132806	1156285	3	0	intergenic
AJAPscaffold2348:14826|35558	AJAPscaffold2348	14826	35558	3	2	intergenic
AJAPscaffold234:609497|785294	AJAPscaffold234	609497	785294	3	0	intergenic
AJAPscaffold232:15673|33975	AJAPscaffold232	15673	33975	3	0	intergenic
AJAPscaffold2301:11903|22735	AJAPscaffold2301	11903	22735	3	3	intergenic
AJAPscaffold2243:25681|41196	AJAPscaffold2243	25681	41196	3	0	intergenic
AJAPscaffold2208:20805|34559	AJAPscaffold2208	20805	34559	3	0	intergenic
AJAPscaffold217:62195|219469	AJAPscaffold217	62195	219469	3	0	intergenic
AJAPscaffold217:362310|369682	AJAPscaffold217	362310	369682	3	0	intergenic
AJAPscaffold2115:40073|63814	AJAPscaffold2115	40073	63814	3	0	intergenic
AJAPscaffold209:245256|245952	AJAPscaffold209	245256	245952	3	0	intergenic
AJAPscaffold2075:57388|67763	AJAPscaffold2075	57388	67763	3	4	intergenic
AJAPscaffold205:108095|150583	AJAPscaffold205	108095	150583	3	0	intergenic
AJAPscaffold202:103471|166937	AJAPscaffold202	103471	166937	3	12	intergenic
AJAPscaffold20:860831|937765	AJAPscaffold20	860831	937765	3	0	intergenic
AJAPscaffold2:300753|471098	AJAPscaffold2	300753	471098	3	24	intergenic
AJAPscaffold199:280798|282420	AJAPscaffold199	280798	282420	3	0	intergenic
AJAPscaffold1953:90441|114143	AJAPscaffold1953	90441	114143	3	0	intergenic
AJAPscaffold194:162117|188970	AJAPscaffold194	162117	188970	3	0	intergenic
AJAPscaffold1929:50381|50660	AJAPscaffold1929	50381	50660	3	0	intergenic
AJAPscaffold1904:59921|71160	AJAPscaffold1904	59921	71160	3	6	intergenic
AJAPscaffold19:1091660|1093406	AJAPscaffold19	1091660	1093406	3	4	intergenic
AJAPscaffold1853:43296|54060	AJAPscaffold1853	43296	54060	3	0	intergenic
AJAPscaffold184:329090|397749	AJAPscaffold184	329090	397749	3	0	intergenic
AJAPscaffold179:37833|62895	AJAPscaffold179	37833	62895	3	0	intergenic
AJAPscaffold179:172482|180811	AJAPscaffold179	172482	180811	3	0	intergenic
AJAPscaffold1781:75063|102502	AJAPscaffold1781	75063	102502	3	5	intergenic
AJAPscaffold171:346854|349141	AJAPscaffold171	346854	349141	3	0	intergenic
AJAPscaffold1700:8112|40762	AJAPscaffold1700	8112	40762	3	7	intergenic
AJAPscaffold1699:69274|76619	AJAPscaffold1699	69274	76619	3	0	intergenic
AJAPscaffold1692:97528|98364	AJAPscaffold1692	97528	98364	3	0	intergenic
AJAPscaffold1677:92637|146116	AJAPscaffold1677	92637	146116	3	0	intergenic
AJAPscaffold1677:71343|97550	AJAPscaffold1677	71343	97550	3	0	intergenic
AJAPscaffold1662:116601|134089	AJAPscaffold1662	116601	134089	3	0	intergenic
AJAPscaffold1633:52766|61305	AJAPscaffold1633	52766	61305	3	0	intergenic
AJAPscaffold159:605519|605680	AJAPscaffold159	605519	605680	3	13	intergenic
AJAPscaffold1543:56499|57414	AJAPscaffold1543	56499	57414	3	0	intergenic
AJAPscaffold1532:80623|86771	AJAPscaffold1532	80623	86771	3	0	intergenic
AJAPscaffold1524:80066|81340	AJAPscaffold1524	80066	81340	3	0	intergenic
AJAPscaffold15:326158|339269	AJAPscaffold15	326158	339269	3	0	intergenic
AJAPscaffold1496:66994|94956	AJAPscaffold1496	66994	94956	3	30	intergenic
AJAPscaffold147:697775|708233	AJAPscaffold147	697775	708233	3	3	intergenic
AJAPscaffold1402:79254|84653	AJAPscaffold1402	79254	84653	3	0	intergenic
AJAPscaffold1402:76461|84653	AJAPscaffold1402	76461	84653	3	0	intergenic
AJAPscaffold139:632356|827756	AJAPscaffold139	632356	827756	3	0	intergenic
AJAPscaffold1359:56381|77473	AJAPscaffold1359	56381	77473	3	0	intergenic
AJAPscaffold1359:33318|39885	AJAPscaffold1359	33318	39885	3	0	intergenic
AJAPscaffold1275:124377|134841	AJAPscaffold1275	124377	134841	3	0	intergenic
AJAPscaffold1266:67800|77426	AJAPscaffold1266	67800	77426	3	0	intergenic
AJAPscaffold1212:95833|252520	AJAPscaffold1212	95833	252520	3	0	intergenic
AJAPscaffold1176:72748|82709	AJAPscaffold1176	72748	82709	3	0	intergenic
AJAPscaffold1170:160178|199623	AJAPscaffold1170	160178	199623	3	10	intergenic
AJAPscaffold117:957568|1019770	AJAPscaffold117	957568	1019770	3	0	intergenic
AJAPscaffold117:528480|533434	AJAPscaffold117	528480	533434	3	0	intergenic
AJAPscaffold114:983541|1032116	AJAPscaffold114	983541	1032116	3	0	intergenic
AJAPscaffold114:977290|994500	AJAPscaffold114	977290	994500	3	0	intergenic
AJAPscaffold114:775676|877599	AJAPscaffold114	775676	877599	3	0	intergenic
AJAPscaffold1117:43584|72777	AJAPscaffold1117	43584	72777	3	3	intergenic
AJAPscaffold1093:257425|301463	AJAPscaffold1093	257425	301463	3	0	intergenic
AJAPscaffold1078:277830|280916	AJAPscaffold1078	277830	280916	3	0	intergenic
AJAPscaffold1067:192434|226323	AJAPscaffold1067	192434	226323	3	0	intergenic
AJAPscaffold106:591730|593506	AJAPscaffold106	591730	593506	3	3	intergenic
AJAPscaffold102:152702|199860	AJAPscaffold102	152702	199860	3	0	intergenic
AJAPscaffold1011:12917|27567	AJAPscaffold1011	12917	27567	3	0	intergenic
AJAPscaffold1011:12917|21795	AJAPscaffold1011	12917	21795	3	0	intergenic
AJAPscaffold1005:90490|95751	AJAPscaffold1005	90490	95751	3	0	intergenic
AJAPscaffold998:60009|63243	AJAPscaffold998	60009	63243	3	0	exon
AJAPscaffold991:124680|207427	AJAPscaffold991	124680	207427	3	0	exon
AJAPscaffold99:1683820|1684071	AJAPscaffold99	1683820	1684071	3	11	exon
AJAPscaffold988:171975|172246	AJAPscaffold988	171975	172246	3	0	exon
AJAPscaffold964:37481|37669	AJAPscaffold964	37481	37669	3	0	exon
AJAPscaffold964:209422|209595	AJAPscaffold964	209422	209595	3	0	exon
AJAPscaffold955:93983|95702	AJAPscaffold955	93983	95702	3	0	exon
AJAPscaffold9:991910|994349	AJAPscaffold9	991910	994349	3	0	exon
AJAPscaffold9:743699|745572	AJAPscaffold9	743699	745572	3	2	exon
AJAPscaffold9:674765|681018	AJAPscaffold9	674765	681018	3	0	exon
AJAPscaffold9:1054833|1069825	AJAPscaffold9	1054833	1069825	3	2	exon
AJAPscaffold87:192435|192647	AJAPscaffold87	192435	192647	3	0	exon
AJAPscaffold867:78103|80656	AJAPscaffold867	78103	80656	3	5	exon
AJAPscaffold86:29312|30258	AJAPscaffold86	29312	30258	3	0	exon
AJAPscaffold840:89076|90978	AJAPscaffold840	89076	90978	3	0	exon
AJAPscaffold826:202475|202653	AJAPscaffold826	202475	202653	3	0	exon
AJAPscaffold804:151187|160840	AJAPscaffold804	151187	160840	3	0	exon
AJAPscaffold803:162176|165510	AJAPscaffold803	162176	165510	3	0	exon
AJAPscaffold80:224961|229528	AJAPscaffold80	224961	229528	3	0	exon
AJAPscaffold789:296558|296875	AJAPscaffold789	296558	296875	3	0	exon
AJAPscaffold784:225082|242608	AJAPscaffold784	225082	242608	3	6	exon
AJAPscaffold769:503672|511329	AJAPscaffold769	503672	511329	3	0	exon
AJAPscaffold762:144957|145235	AJAPscaffold762	144957	145235	3	0	exon
AJAPscaffold76:663064|663248	AJAPscaffold76	663064	663248	3	3	exon
AJAPscaffold744:406204|411645	AJAPscaffold744	406204	411645	3	0	exon
AJAPscaffold74:967498|975541	AJAPscaffold74	967498	975541	3	0	exon
AJAPscaffold72:560085|571300	AJAPscaffold72	560085	571300	3	4	exon
AJAPscaffold72:548720|557887	AJAPscaffold72	548720	557887	3	0	exon
AJAPscaffold711:279083|286516	AJAPscaffold711	279083	286516	3	0	exon
AJAPscaffold7:622893|634602	AJAPscaffold7	622893	634602	3	0	exon
AJAPscaffold698:160931|164314	AJAPscaffold698	160931	164314	3	0	exon
AJAPscaffold698:154167|164314	AJAPscaffold698	154167	164314	3	0	exon
AJAPscaffold67:134633|135858	AJAPscaffold67	134633	135858	3	0	exon
AJAPscaffold66:309646|320515	AJAPscaffold66	309646	320515	3	0	exon
AJAPscaffold633:392538|398263	AJAPscaffold633	392538	398263	3	0	exon
AJAPscaffold615:50150|55295	AJAPscaffold615	50150	55295	3	0	exon
AJAPscaffold615:50150|51515	AJAPscaffold615	50150	51515	3	0	exon
AJAPscaffold6:2114724|2132982	AJAPscaffold6	2114724	2132982	3	0	exon
AJAPscaffold6:1606677|1612167	AJAPscaffold6	1606677	1612167	3	0	exon
AJAPscaffold599:185841|186733	AJAPscaffold599	185841	186733	3	3	exon
AJAPscaffold592:245835|248976	AJAPscaffold592	245835	248976	3	0	exon
AJAPscaffold591:79915|88261	AJAPscaffold591	79915	88261	3	0	exon
AJAPscaffold579:781469|785456	AJAPscaffold579	781469	785456	3	0	exon
AJAPscaffold57:872172|874025	AJAPscaffold57	872172	874025	3	2	exon
AJAPscaffold554:250628|250881	AJAPscaffold554	250628	250881	3	5	exon
AJAPscaffold541:69668|77852	AJAPscaffold541	69668	77852	3	0	exon
AJAPscaffold540:520086|523699	AJAPscaffold540	520086	523699	3	0	exon
AJAPscaffold538:528482|544222	AJAPscaffold538	528482	544222	3	0	exon
AJAPscaffold482:280701|280793	AJAPscaffold482	280701	280793	3	0	exon
AJAPscaffold470:117421|126393	AJAPscaffold470	117421	126393	3	16	exon
AJAPscaffold459:455705|467114	AJAPscaffold459	455705	467114	3	7	exon
AJAPscaffold453:187613|196952	AJAPscaffold453	187613	196952	3	0	exon
AJAPscaffold452:141493|145985	AJAPscaffold452	141493	145985	3	0	exon
AJAPscaffold450:265702|275561	AJAPscaffold450	265702	275561	3	0	exon
AJAPscaffold441:641050|643468	AJAPscaffold441	641050	643468	3	0	exon
AJAPscaffold436:380484|380910	AJAPscaffold436	380484	380910	3	0	exon
AJAPscaffold40:625405|629437	AJAPscaffold40	625405	629437	3	6	exon
AJAPscaffold4:671979|678583	AJAPscaffold4	671979	678583	3	0	exon
AJAPscaffold391:209149|216584	AJAPscaffold391	209149	216584	3	0	exon
AJAPscaffold390:274367|278165	AJAPscaffold390	274367	278165	3	3	exon
AJAPscaffold387:318823|321215	AJAPscaffold387	318823	321215	3	0	exon
AJAPscaffold378:433648|436502	AJAPscaffold378	433648	436502	3	0	exon
AJAPscaffold372:85310|88460	AJAPscaffold372	85310	88460	3	0	exon
AJAPscaffold371:74332|74574	AJAPscaffold371	74332	74574	3	0	exon
AJAPscaffold364:2717|7100	AJAPscaffold364	2717	7100	3	0	exon
AJAPscaffold363:287666|292358	AJAPscaffold363	287666	292358	3	0	exon
AJAPscaffold352:893732|893969	AJAPscaffold352	893732	893969	3	0	exon
AJAPscaffold349:667384|668386	AJAPscaffold349	667384	668386	3	0	exon
AJAPscaffold331:507147|521399	AJAPscaffold331	507147	521399	3	0	exon
AJAPscaffold329:345071|349046	AJAPscaffold329	345071	349046	3	0	exon
AJAPscaffold31:79479|81034	AJAPscaffold31	79479	81034	3	0	exon
AJAPscaffold301:238315|241492	AJAPscaffold301	238315	241492	3	0	exon
AJAPscaffold3:1292171|1295107	AJAPscaffold3	1292171	1295107	3	0	exon
AJAPscaffold283:373065|374660	AJAPscaffold283	373065	374660	3	4	exon
AJAPscaffold281:650075|650983	AJAPscaffold281	650075	650983	3	0	exon
AJAPscaffold275:574620|574959	AJAPscaffold275	574620	574959	3	0	exon
AJAPscaffold274:254624|256726	AJAPscaffold274	254624	256726	3	0	exon
AJAPscaffold252:419477|419629	AJAPscaffold252	419477	419629	3	0	exon
AJAPscaffold248:105222|105455	AJAPscaffold248	105222	105455	3	0	exon
AJAPscaffold24:321331|336877	AJAPscaffold24	321331	336877	3	0	exon
AJAPscaffold2371:16611|20717	AJAPscaffold2371	16611	20717	3	0	exon
AJAPscaffold223:416757|420230	AJAPscaffold223	416757	420230	3	2	exon
AJAPscaffold223:1046332|1048728	AJAPscaffold223	1046332	1048728	3	0	exon
AJAPscaffold220:49250|57882	AJAPscaffold220	49250	57882	3	4	exon
AJAPscaffold219:282394|282943	AJAPscaffold219	282394	282943	3	0	exon
AJAPscaffold2155:49233|50284	AJAPscaffold2155	49233	50284	3	0	exon
AJAPscaffold210:440179|443328	AJAPscaffold210	440179	443328	3	0	exon
AJAPscaffold2064:80797|84639	AJAPscaffold2064	80797	84639	3	0	exon
AJAPscaffold2021:7098|10516	AJAPscaffold2021	7098	10516	3	0	exon
AJAPscaffold1966:795|3628	AJAPscaffold1966	795	3628	3	0	exon
AJAPscaffold194:43231|57629	AJAPscaffold194	43231	57629	3	0	exon
AJAPscaffold193:24227|34169	AJAPscaffold193	24227	34169	3	9	exon
AJAPscaffold1926:17918|20915	AJAPscaffold1926	17918	20915	3	3	exon
AJAPscaffold191:426456|442704	AJAPscaffold191	426456	442704	3	0	exon
AJAPscaffold1873:25293|28059	AJAPscaffold1873	25293	28059	3	7	exon
AJAPscaffold180:73045|73354	AJAPscaffold180	73045	73354	3	0	exon
AJAPscaffold18:849631|866753	AJAPscaffold18	849631	866753	3	3	exon
AJAPscaffold179:156767|164696	AJAPscaffold179	156767	164696	3	5	exon
AJAPscaffold1721:96304|98389	AJAPscaffold1721	96304	98389	3	0	exon
AJAPscaffold1712:43909|44866	AJAPscaffold1712	43909	44866	3	0	exon
AJAPscaffold170:480446|490589	AJAPscaffold170	480446	490589	3	0	exon
AJAPscaffold17:1279752|1281712	AJAPscaffold17	1279752	1281712	3	0	exon
AJAPscaffold1685:40044|51264	AJAPscaffold1685	40044	51264	3	0	exon
AJAPscaffold162:517274|519860	AJAPscaffold162	517274	519860	3	0	exon
AJAPscaffold16:68676|73963	AJAPscaffold16	68676	73963	3	0	exon
AJAPscaffold157:527523|530415	AJAPscaffold157	527523	530415	3	0	exon
AJAPscaffold154:842884|846005	AJAPscaffold154	842884	846005	3	0	exon
AJAPscaffold144:23773|25670	AJAPscaffold144	23773	25670	3	0	exon
AJAPscaffold140:200747|203004	AJAPscaffold140	200747	203004	3	0	exon
AJAPscaffold1382:73504|77648	AJAPscaffold1382	73504	77648	3	0	exon
AJAPscaffold1288:128588|129521	AJAPscaffold1288	128588	129521	3	0	exon
AJAPscaffold128:209405|210783	AJAPscaffold128	209405	210783	3	0	exon
AJAPscaffold1268:64618|65930	AJAPscaffold1268	64618	65930	3	0	exon
AJAPscaffold126:565935|573469	AJAPscaffold126	565935	573469	3	3	exon
AJAPscaffold1258:87193|124705	AJAPscaffold1258	87193	124705	3	7	exon
AJAPscaffold1258:120689|124705	AJAPscaffold1258	120689	124705	3	0	exon
AJAPscaffold124:151205|161934	AJAPscaffold124	151205	161934	3	0	exon
AJAPscaffold1206:37142|41669	AJAPscaffold1206	37142	41669	3	0	exon
AJAPscaffold12:461834|500388	AJAPscaffold12	461834	500388	3	0	exon
AJAPscaffold1198:172183|180121	AJAPscaffold1198	172183	180121	3	0	exon
AJAPscaffold1188:52340|69041	AJAPscaffold1188	52340	69041	3	3	exon
AJAPscaffold1188:52340|57505	AJAPscaffold1188	52340	57505	3	0	exon
AJAPscaffold1172:299515|299646	AJAPscaffold1172	299515	299646	3	0	exon
AJAPscaffold1171:90137|90412	AJAPscaffold1171	90137	90412	3	0	exon
AJAPscaffold11:603851|617491	AJAPscaffold11	603851	617491	3	0	exon
AJAPscaffold11:424654|432541	AJAPscaffold11	424654	432541	3	0	exon
AJAPscaffold109:127069|140051	AJAPscaffold109	127069	140051	3	0	exon
AJAPscaffold1077:142916|148329	AJAPscaffold1077	142916	148329	3	2	exon
AJAPscaffold106:452263|476831	AJAPscaffold106	452263	476831	3	0	exon
AJAPscaffold1044:54601|54810	AJAPscaffold1044	54601	54810	3	0	exon
AJAPscaffold1044:53887|54096	AJAPscaffold1044	53887	54096	3	2	exon
AJAPscaffold104:348336|357680	AJAPscaffold104	348336	357680	3	0	exon
AJAPscaffold1008:66156|68778	AJAPscaffold1008	66156	68778	3	0	exon
AJAPscaffold1004:134354|141489	AJAPscaffold1004	134354	141489	3	0	exon
AJAPscaffold927:123129|124999	AJAPscaffold927	123129	124999	3	0	exon-intron
AJAPscaffold860:354836|357161	AJAPscaffold860	354836	357161	3	0	exon-intron
AJAPscaffold83:85895|86535	AJAPscaffold83	85895	86535	3	0	exon-intron
AJAPscaffold799:95255|95406	AJAPscaffold799	95255	95406	3	4	exon-intron
AJAPscaffold765:443314|520221	AJAPscaffold765	443314	520221	3	0	exon-intron
AJAPscaffold765:433444|502401	AJAPscaffold765	433444	502401	3	0	exon-intron
AJAPscaffold75:494159|613176	AJAPscaffold75	494159	613176	3	0	exon-intron
AJAPscaffold698:156727|158142	AJAPscaffold698	156727	158142	3	3	exon-intron
AJAPscaffold67:668068|678316	AJAPscaffold67	668068	678316	3	0	exon-intron
AJAPscaffold66:388333|389995	AJAPscaffold66	388333	389995	3	0	exon-intron
AJAPscaffold473:12219|23838	AJAPscaffold473	12219	23838	3	2	exon-intron
AJAPscaffold470:766166|770939	AJAPscaffold470	766166	770939	3	0	exon-intron
AJAPscaffold442:417849|526293	AJAPscaffold442	417849	526293	3	3	exon-intron
AJAPscaffold437:104886|141475	AJAPscaffold437	104886	141475	3	0	exon-intron
AJAPscaffold435:346970|347265	AJAPscaffold435	346970	347265	3	0	exon-intron
AJAPscaffold430:106577|109697	AJAPscaffold430	106577	109697	3	7	exon-intron
AJAPscaffold405:177948|184384	AJAPscaffold405	177948	184384	3	0	exon-intron
AJAPscaffold395:416379|416553	AJAPscaffold395	416379	416553	3	0	exon-intron
AJAPscaffold378:159466|162668	AJAPscaffold378	159466	162668	3	2	exon-intron
AJAPscaffold371:78497|84425	AJAPscaffold371	78497	84425	3	0	exon-intron
AJAPscaffold36:692820|704307	AJAPscaffold36	692820	704307	3	25	exon-intron
AJAPscaffold347:604002|709733	AJAPscaffold347	604002	709733	3	0	exon-intron
AJAPscaffold301:535027|545142	AJAPscaffold301	535027	545142	3	2	exon-intron
AJAPscaffold29:740791|742494	AJAPscaffold29	740791	742494	3	23	exon-intron
AJAPscaffold259:530277|539833	AJAPscaffold259	530277	539833	3	0	exon-intron
AJAPscaffold223:245617|271957	AJAPscaffold223	245617	271957	3	0	exon-intron
AJAPscaffold2208:61789|64721	AJAPscaffold2208	61789	64721	3	0	exon-intron
AJAPscaffold2064:71722|82413	AJAPscaffold2064	71722	82413	3	0	exon-intron
AJAPscaffold20:639822|641558	AJAPscaffold20	639822	641558	3	2	exon-intron
AJAPscaffold167:465213|508405	AJAPscaffold167	465213	508405	3	12	exon-intron
AJAPscaffold16:124677|167713	AJAPscaffold16	124677	167713	3	2	exon-intron
AJAPscaffold1435:174410|225006	AJAPscaffold1435	174410	225006	3	18	exon-intron
AJAPscaffold1334:159548|167503	AJAPscaffold1334	159548	167503	3	0	exon-intron
AJAPscaffold965:127514|127603	AJAPscaffold965	127514	127603	2	3	intron
AJAPscaffold965:126548|126700	AJAPscaffold965	126548	126700	2	0	intron
AJAPscaffold928:174643|174822	AJAPscaffold928	174643	174822	2	0	intron
AJAPscaffold925:188337|210470	AJAPscaffold925	188337	210470	2	0	intron
AJAPscaffold912:250972|251407	AJAPscaffold912	250972	251407	2	0	intron
AJAPscaffold9:319769|321470	AJAPscaffold9	319769	321470	2	0	intron
AJAPscaffold895:174364|174613	AJAPscaffold895	174364	174613	2	0	intron
AJAPscaffold835:78054|91614	AJAPscaffold835	78054	91614	2	0	intron
AJAPscaffold811:145435|145642	AJAPscaffold811	145435	145642	2	0	intron
AJAPscaffold80:547098|547269	AJAPscaffold80	547098	547269	2	0	intron
AJAPscaffold765:5487|5580	AJAPscaffold765	5487	5580	2	0	intron
AJAPscaffold749:343158|343368	AJAPscaffold749	343158	343368	2	0	intron
AJAPscaffold743:85659|85893	AJAPscaffold743	85659	85893	2	0	intron
AJAPscaffold696:309850|309962	AJAPscaffold696	309850	309962	2	0	intron
AJAPscaffold696:126386|136167	AJAPscaffold696	126386	136167	2	9	intron
AJAPscaffold676:60207|60535	AJAPscaffold676	60207	60535	2	0	intron
AJAPscaffold636:301466|301944	AJAPscaffold636	301466	301944	2	0	intron
AJAPscaffold574:68000|68438	AJAPscaffold574	68000	68438	2	0	intron
AJAPscaffold574:67916|68354	AJAPscaffold574	67916	68354	2	0	intron
AJAPscaffold549:429428|430916	AJAPscaffold549	429428	430916	2	0	intron
AJAPscaffold506:124027|124122	AJAPscaffold506	124027	124122	2	5	intron
AJAPscaffold5:521395|521598	AJAPscaffold5	521395	521598	2	0	intron
AJAPscaffold5:1137444|1137732	AJAPscaffold5	1137444	1137732	2	0	intron
AJAPscaffold470:126593|127448	AJAPscaffold470	126593	127448	2	0	intron
AJAPscaffold47:311978|312181	AJAPscaffold47	311978	312181	2	0	intron
AJAPscaffold462:514009|553360	AJAPscaffold462	514009	553360	2	0	intron
AJAPscaffold455:249151|258785	AJAPscaffold455	249151	258785	2	2	intron
AJAPscaffold438:208116|210116	AJAPscaffold438	208116	210116	2	0	intron
AJAPscaffold388:83443|96085	AJAPscaffold388	83443	96085	2	0	intron
AJAPscaffold388:80597|86531	AJAPscaffold388	80597	86531	2	10	intron
AJAPscaffold354:375802|474546	AJAPscaffold354	375802	474546	2	0	intron
AJAPscaffold35:575991|576494	AJAPscaffold35	575991	576494	2	0	intron
AJAPscaffold31:422067|422439	AJAPscaffold31	422067	422439	2	0	intron
AJAPscaffold303:357331|357480	AJAPscaffold303	357331	357480	2	0	intron
AJAPscaffold28:514607|515248	AJAPscaffold28	514607	515248	2	0	intron
AJAPscaffold2797:48532|48730	AJAPscaffold2797	48532	48730	2	0	intron
AJAPscaffold273:460562|460732	AJAPscaffold273	460562	460732	2	0	intron
AJAPscaffold268:235262|245656	AJAPscaffold268	235262	245656	2	0	intron
AJAPscaffold2674:4593|4958	AJAPscaffold2674	4593	4958	2	0	intron
AJAPscaffold254:179930|258135	AJAPscaffold254	179930	258135	2	0	intron
AJAPscaffold252:600694|600824	AJAPscaffold252	600694	600824	2	2	intron
AJAPscaffold223:246368|246687	AJAPscaffold223	246368	246687	2	0	intron
AJAPscaffold222:188524|190647	AJAPscaffold222	188524	190647	2	0	intron
AJAPscaffold208:146964|147142	AJAPscaffold208	146964	147142	2	0	intron
AJAPscaffold203:433596|434309	AJAPscaffold203	433596	434309	2	0	intron
AJAPscaffold20:1840320|1847033	AJAPscaffold20	1840320	1847033	2	0	intron
AJAPscaffold190:431259|431429	AJAPscaffold190	431259	431429	2	0	intron
AJAPscaffold1891:5302|5609	AJAPscaffold1891	5302	5609	2	0	intron
AJAPscaffold1874:10836|11182	AJAPscaffold1874	10836	11182	2	0	intron
AJAPscaffold18:330213|330471	AJAPscaffold18	330213	330471	2	0	intron
AJAPscaffold177:58383|59877	AJAPscaffold177	58383	59877	2	0	intron
AJAPscaffold1635:109843|111658	AJAPscaffold1635	109843	111658	2	0	intron
AJAPscaffold1600:87902|88197	AJAPscaffold1600	87902	88197	2	0	intron
AJAPscaffold158:443586|443883	AJAPscaffold158	443586	443883	2	0	intron
AJAPscaffold1458:110080|110290	AJAPscaffold1458	110080	110290	2	0	intron
AJAPscaffold138:967977|1038390	AJAPscaffold138	967977	1038390	2	0	intron
AJAPscaffold1365:55362|55605	AJAPscaffold1365	55362	55605	2	0	intron
AJAPscaffold133:70541|70866	AJAPscaffold133	70541	70866	2	0	intron
AJAPscaffold1321:113875|114276	AJAPscaffold1321	113875	114276	2	2	intron
AJAPscaffold1204:138905|140546	AJAPscaffold1204	138905	140546	2	0	intron
AJAPscaffold116:265692|265875	AJAPscaffold116	265692	265875	2	0	intron
AJAPscaffold1105:255123|255453	AJAPscaffold1105	255123	255453	2	0	intron
AJAPscaffold1085:26845|26996	AJAPscaffold1085	26845	26996	2	0	intron
AJAPscaffold104:350969|351194	AJAPscaffold104	350969	351194	2	2	intron
AJAPscaffold1027:160393|171592	AJAPscaffold1027	160393	171592	2	6	intron
AJAPscaffold99:1721191|1733339	AJAPscaffold99	1721191	1733339	2	3	intergenic
AJAPscaffold973:97013|209910	AJAPscaffold973	97013	209910	2	0	intergenic
AJAPscaffold973:129573|213599	AJAPscaffold973	129573	213599	2	0	intergenic
AJAPscaffold96:61406|66926	AJAPscaffold96	61406	66926	2	0	intergenic
AJAPscaffold951:144152|176185	AJAPscaffold951	144152	176185	2	0	intergenic
AJAPscaffold946:683998|835047	AJAPscaffold946	683998	835047	2	0	intergenic
AJAPscaffold94:67265|71422	AJAPscaffold94	67265	71422	2	0	intergenic
AJAPscaffold93:620654|687604	AJAPscaffold93	620654	687604	2	0	intergenic
AJAPscaffold925:255540|373136	AJAPscaffold925	255540	373136	2	0	intergenic
AJAPscaffold921:357208|378234	AJAPscaffold921	357208	378234	2	0	intergenic
AJAPscaffold921:357208|363535	AJAPscaffold921	357208	363535	2	0	intergenic
AJAPscaffold91:367744|416786	AJAPscaffold91	367744	416786	2	0	intergenic
AJAPscaffold908:255063|256726	AJAPscaffold908	255063	256726	2	0	intergenic
AJAPscaffold900:449680|457104	AJAPscaffold900	449680	457104	2	0	intergenic
AJAPscaffold9:1424066|1527374	AJAPscaffold9	1424066	1527374	2	0	intergenic
AJAPscaffold89:555579|559972	AJAPscaffold89	555579	559972	2	0	intergenic
AJAPscaffold87:850908|868972	AJAPscaffold87	850908	868972	2	0	intergenic
AJAPscaffold87:245988|257029	AJAPscaffold87	245988	257029	2	4	intergenic
AJAPscaffold87:1327637|1351276	AJAPscaffold87	1327637	1351276	2	0	intergenic
AJAPscaffold864:118693|129627	AJAPscaffold864	118693	129627	2	0	intergenic
AJAPscaffold86:492871|515122	AJAPscaffold86	492871	515122	2	0	intergenic
AJAPscaffold857:418660|419373	AJAPscaffold857	418660	419373	2	0	intergenic
AJAPscaffold844:295720|299144	AJAPscaffold844	295720	299144	2	0	intergenic
AJAPscaffold830:242198|249860	AJAPscaffold830	242198	249860	2	0	intergenic
AJAPscaffold83:250582|271072	AJAPscaffold83	250582	271072	2	0	intergenic
AJAPscaffold826:205269|205424	AJAPscaffold826	205269	205424	2	2	intergenic
AJAPscaffold824:60179|87580	AJAPscaffold824	60179	87580	2	0	intergenic
AJAPscaffold814:117253|125658	AJAPscaffold814	117253	125658	2	0	intergenic
AJAPscaffold8:625330|644437	AJAPscaffold8	625330	644437	2	0	intergenic
AJAPscaffold8:622742|663944	AJAPscaffold8	622742	663944	2	0	intergenic
AJAPscaffold8:497392|662147	AJAPscaffold8	497392	662147	2	2	intergenic
AJAPscaffold8:497392|619314	AJAPscaffold8	497392	619314	2	4	intergenic
AJAPscaffold793:272753|319233	AJAPscaffold793	272753	319233	2	2	intergenic
AJAPscaffold793:265484|381324	AJAPscaffold793	265484	381324	2	0	intergenic
AJAPscaffold79:633300|637289	AJAPscaffold79	633300	637289	2	0	intergenic
AJAPscaffold785:203411|209301	AJAPscaffold785	203411	209301	2	0	intergenic
AJAPscaffold784:112485|113709	AJAPscaffold784	112485	113709	2	0	intergenic
AJAPscaffold78:94303|119122	AJAPscaffold78	94303	119122	2	0	intergenic
AJAPscaffold775:109275|113667	AJAPscaffold775	109275	113667	2	0	intergenic
AJAPscaffold77:191777|281264	AJAPscaffold77	191777	281264	2	0	intergenic
AJAPscaffold767:280443|287495	AJAPscaffold767	280443	287495	2	0	intergenic
AJAPscaffold757:184273|203941	AJAPscaffold757	184273	203941	2	0	intergenic
AJAPscaffold75:483001|507225	AJAPscaffold75	483001	507225	2	0	intergenic
AJAPscaffold741:452526|462499	AJAPscaffold741	452526	462499	2	0	intergenic
AJAPscaffold729:148059|269465	AJAPscaffold729	148059	269465	2	0	intergenic
AJAPscaffold723:32508|34697	AJAPscaffold723	32508	34697	2	0	intergenic
AJAPscaffold723:19397|34697	AJAPscaffold723	19397	34697	2	0	intergenic
AJAPscaffold720:488387|488636	AJAPscaffold720	488387	488636	2	0	intergenic
AJAPscaffold711:257594|268646	AJAPscaffold711	257594	268646	2	2	intergenic
AJAPscaffold705:510660|529573	AJAPscaffold705	510660	529573	2	0	intergenic
AJAPscaffold7:700941|703459	AJAPscaffold7	700941	703459	2	0	intergenic
AJAPscaffold690:229649|229903	AJAPscaffold690	229649	229903	2	2	intergenic
AJAPscaffold69:450610|454410	AJAPscaffold69	450610	454410	2	0	intergenic
AJAPscaffold69:247134|367273	AJAPscaffold69	247134	367273	2	0	intergenic
AJAPscaffold69:237642|367815	AJAPscaffold69	237642	367815	2	0	intergenic
AJAPscaffold69:237642|251024	AJAPscaffold69	237642	251024	2	0	intergenic
AJAPscaffold689:81949|274218	AJAPscaffold689	81949	274218	2	7	intergenic
AJAPscaffold67:657793|662718	AJAPscaffold67	657793	662718	2	0	intergenic
AJAPscaffold67:624714|752055	AJAPscaffold67	624714	752055	2	0	intergenic
AJAPscaffold649:170719|221475	AJAPscaffold649	170719	221475	2	0	intergenic
AJAPscaffold649:152537|240183	AJAPscaffold649	152537	240183	2	0	intergenic
AJAPscaffold631:114581|116241	AJAPscaffold631	114581	116241	2	0	intergenic
AJAPscaffold630:126368|144418	AJAPscaffold630	126368	144418	2	0	intergenic
AJAPscaffold61:302352|309005	AJAPscaffold61	302352	309005	2	0	intergenic
AJAPscaffold6:2039470|2056343	AJAPscaffold6	2039470	2056343	2	0	intergenic
AJAPscaffold6:1360285|1377057	AJAPscaffold6	1360285	1377057	2	0	intergenic
AJAPscaffold594:335139|339513	AJAPscaffold594	335139	339513	2	0	intergenic
AJAPscaffold592:127567|141374	AJAPscaffold592	127567	141374	2	30	intergenic
AJAPscaffold591:45779|54368	AJAPscaffold591	45779	54368	2	0	intergenic
AJAPscaffold573:424248|450486	AJAPscaffold573	424248	450486	2	0	intergenic
AJAPscaffold56:558260|656545	AJAPscaffold56	558260	656545	2	47	intergenic
AJAPscaffold551:196547|367855	AJAPscaffold551	196547	367855	2	0	intergenic
AJAPscaffold535:202010|223906	AJAPscaffold535	202010	223906	2	2	intergenic
AJAPscaffold535:202010|209716	AJAPscaffold535	202010	209716	2	2	intergenic
AJAPscaffold524:162628|322934	AJAPscaffold524	162628	322934	2	6	intergenic
AJAPscaffold524:156086|254935	AJAPscaffold524	156086	254935	2	0	intergenic
AJAPscaffold513:33270|34077	AJAPscaffold513	33270	34077	2	0	intergenic
AJAPscaffold51:170009|171743	AJAPscaffold51	170009	171743	2	0	intergenic
AJAPscaffold501:359995|366352	AJAPscaffold501	359995	366352	2	0	intergenic
AJAPscaffold5:865390|868048	AJAPscaffold5	865390	868048	2	0	intergenic
AJAPscaffold5:707249|748453	AJAPscaffold5	707249	748453	2	43	intergenic
AJAPscaffold496:167834|171893	AJAPscaffold496	167834	171893	2	0	intergenic
AJAPscaffold485:77931|83603	AJAPscaffold485	77931	83603	2	0	intergenic
AJAPscaffold480:258600|267752	AJAPscaffold480	258600	267752	2	14	intergenic
AJAPscaffold471:431201|431956	AJAPscaffold471	431201	431956	2	0	intergenic
AJAPscaffold466:305935|326301	AJAPscaffold466	305935	326301	2	0	intergenic
AJAPscaffold465:195364|197578	AJAPscaffold465	195364	197578	2	0	intergenic
AJAPscaffold464:387957|395767	AJAPscaffold464	387957	395767	2	3	intergenic
AJAPscaffold46:98038|130490	AJAPscaffold46	98038	130490	2	2	intergenic
AJAPscaffold451:444561|452711	AJAPscaffold451	444561	452711	2	0	intergenic
AJAPscaffold446:173527|180565	AJAPscaffold446	173527	180565	2	0	intergenic
AJAPscaffold444:393123|430062	AJAPscaffold444	393123	430062	2	0	intergenic
AJAPscaffold44:124846|131742	AJAPscaffold44	124846	131742	2	0	intergenic
AJAPscaffold432:344074|366279	AJAPscaffold432	344074	366279	2	0	intergenic
AJAPscaffold43:846383|862774	AJAPscaffold43	846383	862774	2	0	intergenic
AJAPscaffold423:299628|348804	AJAPscaffold423	299628	348804	2	7	intergenic
AJAPscaffold42:846261|862454	AJAPscaffold42	846261	862454	2	0	intergenic
AJAPscaffold419:691568|695178	AJAPscaffold419	691568	695178	2	0	intergenic
AJAPscaffold412:160563|162746	AJAPscaffold412	160563	162746	2	3	intergenic
AJAPscaffold41:479834|480422	AJAPscaffold41	479834	480422	2	0	intergenic
AJAPscaffold407:387104|397095	AJAPscaffold407	387104	397095	2	7	intergenic
AJAPscaffold406:83905|138959	AJAPscaffold406	83905	138959	2	0	intergenic
AJAPscaffold380:239466|249992	AJAPscaffold380	239466	249992	2	0	intergenic
AJAPscaffold38:244710|248164	AJAPscaffold38	244710	248164	2	0	intergenic
AJAPscaffold377:82290|84741	AJAPscaffold377	82290	84741	2	0	intergenic
AJAPscaffold371:68946|86513	AJAPscaffold371	68946	86513	2	0	intergenic
AJAPscaffold361:65076|100706	AJAPscaffold361	65076	100706	2	0	intergenic
AJAPscaffold359:366066|366383	AJAPscaffold359	366066	366383	2	0	intergenic
AJAPscaffold352:762581|764186	AJAPscaffold352	762581	764186	2	0	intergenic
AJAPscaffold344:423071|427372	AJAPscaffold344	423071	427372	2	0	intergenic
AJAPscaffold339:421521|426193	AJAPscaffold339	421521	426193	2	0	intergenic
AJAPscaffold332:352267|386977	AJAPscaffold332	352267	386977	2	0	intergenic
AJAPscaffold331:507147|541655	AJAPscaffold331	507147	541655	2	6	intergenic
AJAPscaffold33:110918|147501	AJAPscaffold33	110918	147501	2	0	intergenic
AJAPscaffold313:231908|233443	AJAPscaffold313	231908	233443	2	0	intergenic
AJAPscaffold3113:5336|5806	AJAPscaffold3113	5336	5806	2	2	intergenic
AJAPscaffold309:690011|825700	AJAPscaffold309	690011	825700	2	4	intergenic
AJAPscaffold304:203582|247580	AJAPscaffold304	203582	247580	2	0	intergenic
AJAPscaffold304:203582|242370	AJAPscaffold304	203582	242370	2	0	intergenic
AJAPscaffold297:416353|535695	AJAPscaffold297	416353	535695	2	0	intergenic
AJAPscaffold294:414667|418864	AJAPscaffold294	414667	418864	2	3	intergenic
AJAPscaffold291:82966|85954	AJAPscaffold291	82966	85954	2	0	intergenic
AJAPscaffold29:835042|841335	AJAPscaffold29	835042	841335	2	0	intergenic
AJAPscaffold275:792222|799043	AJAPscaffold275	792222	799043	2	0	intergenic
AJAPscaffold264:184506|194905	AJAPscaffold264	184506	194905	2	0	intergenic
AJAPscaffold2627:56222|57028	AJAPscaffold2627	56222	57028	2	0	intergenic
AJAPscaffold2613:964|10058	AJAPscaffold2613	964	10058	2	0	intergenic
AJAPscaffold25:863988|975031	AJAPscaffold25	863988	975031	2	3	intergenic
AJAPscaffold246:761352|775830	AJAPscaffold246	761352	775830	2	2	intergenic
AJAPscaffold237:55265|73237	AJAPscaffold237	55265	73237	2	4	intergenic
AJAPscaffold235:1124438|1156285	AJAPscaffold235	1124438	1156285	2	0	intergenic
AJAPscaffold232:424202|425284	AJAPscaffold232	424202	425284	2	0	intergenic
AJAPscaffold230:841141|890291	AJAPscaffold230	841141	890291	2	6	intergenic
AJAPscaffold2214:23438|25759	AJAPscaffold2214	23438	25759	2	0	intergenic
AJAPscaffold212:471218|526630	AJAPscaffold212	471218	526630	2	0	intergenic
AJAPscaffold211:684358|690383	AJAPscaffold211	684358	690383	2	0	intergenic
AJAPscaffold208:771464|795570	AJAPscaffold208	771464	795570	2	0	intergenic
AJAPscaffold20:1442008|1442711	AJAPscaffold20	1442008	1442711	2	0	intergenic
AJAPscaffold197:327975|357763	AJAPscaffold197	327975	357763	2	0	intergenic
AJAPscaffold196:227966|308262	AJAPscaffold196	227966	308262	2	2	intergenic
AJAPscaffold1933:43797|44111	AJAPscaffold1933	43797	44111	2	0	intergenic
AJAPscaffold1904:53526|71160	AJAPscaffold1904	53526	71160	2	0	intergenic
AJAPscaffold1900:38731|45708	AJAPscaffold1900	38731	45708	2	0	intergenic
AJAPscaffold1852:70086|72632	AJAPscaffold1852	70086	72632	2	0	intergenic
AJAPscaffold184:637659|638370	AJAPscaffold184	637659	638370	2	0	intergenic
AJAPscaffold180:381000|443097	AJAPscaffold180	381000	443097	2	0	intergenic
AJAPscaffold179:67493|91557	AJAPscaffold179	67493	91557	2	0	intergenic
AJAPscaffold179:37833|39534	AJAPscaffold179	37833	39534	2	0	intergenic
AJAPscaffold176:528353|530246	AJAPscaffold176	528353	530246	2	0	intergenic
AJAPscaffold174:540766|580959	AJAPscaffold174	540766	580959	2	18	intergenic
AJAPscaffold1736:65155|119685	AJAPscaffold1736	65155	119685	2	0	intergenic
AJAPscaffold1719:97303|113742	AJAPscaffold1719	97303	113742	2	0	intergenic
AJAPscaffold1683:44299|46868	AJAPscaffold1683	44299	46868	2	0	intergenic
AJAPscaffold168:580683|623747	AJAPscaffold168	580683	623747	2	0	intergenic
AJAPscaffold1677:70530|123880	AJAPscaffold1677	70530	123880	2	0	intergenic
AJAPscaffold1668:82592|90148	AJAPscaffold1668	82592	90148	2	0	intergenic
AJAPscaffold165:366480|389634	AJAPscaffold165	366480	389634	2	7	intergenic
AJAPscaffold1619:63855|102056	AJAPscaffold1619	63855	102056	2	0	intergenic
AJAPscaffold1556:53560|111832	AJAPscaffold1556	53560	111832	2	0	intergenic
AJAPscaffold1545:67891|134724	AJAPscaffold1545	67891	134724	2	0	intergenic
AJAPscaffold154:219054|219636	AJAPscaffold154	219054	219636	2	2	intergenic
AJAPscaffold154:1053854|1061346	AJAPscaffold154	1053854	1061346	2	6	intergenic
AJAPscaffold152:975640|990506	AJAPscaffold152	975640	990506	2	15	intergenic
AJAPscaffold1516:3388|14106	AJAPscaffold1516	3388	14106	2	0	intergenic
AJAPscaffold151:428827|452904	AJAPscaffold151	428827	452904	2	2	intergenic
AJAPscaffold1506:104315|105106	AJAPscaffold1506	104315	105106	2	2	intergenic
AJAPscaffold1494:27949|36350	AJAPscaffold1494	27949	36350	2	0	intergenic
AJAPscaffold1486:24939|28726	AJAPscaffold1486	24939	28726	2	0	intergenic
AJAPscaffold1486:23551|27873	AJAPscaffold1486	23551	27873	2	0	intergenic
AJAPscaffold1483:127915|145933	AJAPscaffold1483	127915	145933	2	0	intergenic
AJAPscaffold1473:51599|80442	AJAPscaffold1473	51599	80442	2	0	intergenic
AJAPscaffold147:700784|710329	AJAPscaffold147	700784	710329	2	0	intergenic
AJAPscaffold139:591034|754143	AJAPscaffold139	591034	754143	2	0	intergenic
AJAPscaffold1346:85870|95296	AJAPscaffold1346	85870	95296	2	0	intergenic
AJAPscaffold133:575851|576000	AJAPscaffold133	575851	576000	2	0	intergenic
AJAPscaffold1306:135677|302395	AJAPscaffold1306	135677	302395	2	0	intergenic
AJAPscaffold130:640206|644687	AJAPscaffold130	640206	644687	2	0	intergenic
AJAPscaffold129:866147|875794	AJAPscaffold129	866147	875794	2	0	intergenic
AJAPscaffold129:760749|776531	AJAPscaffold129	760749	776531	2	0	intergenic
AJAPscaffold127:154579|157490	AJAPscaffold127	154579	157490	2	3	intergenic
AJAPscaffold127:148002|157490	AJAPscaffold127	148002	157490	2	5	intergenic
AJAPscaffold127:126589|200428	AJAPscaffold127	126589	200428	2	0	intergenic
AJAPscaffold1242:19314|28732	AJAPscaffold1242	19314	28732	2	0	intergenic
AJAPscaffold1240:200581|216087	AJAPscaffold1240	200581	216087	2	0	intergenic
AJAPscaffold1218:657|108011	AJAPscaffold1218	657	108011	2	72	intergenic
AJAPscaffold1193:100663|178852	AJAPscaffold1193	100663	178852	2	3	intergenic
AJAPscaffold1181:104984|118543	AJAPscaffold1181	104984	118543	2	0	intergenic
AJAPscaffold1181:104984|117298	AJAPscaffold1181	104984	117298	2	8	intergenic
AJAPscaffold1179:87490|91369	AJAPscaffold1179	87490	91369	2	0	intergenic
AJAPscaffold114:793050|877599	AJAPscaffold114	793050	877599	2	0	intergenic
AJAPscaffold114:760893|877599	AJAPscaffold114	760893	877599	2	0	intergenic
AJAPscaffold113:1131522|1154456	AJAPscaffold113	1131522	1154456	2	0	intergenic
AJAPscaffold111:721868|734841	AJAPscaffold111	721868	734841	2	0	intergenic
AJAPscaffold1105:106647|127389	AJAPscaffold1105	106647	127389	2	0	intergenic
AJAPscaffold110:332039|375241	AJAPscaffold110	332039	375241	2	9	intergenic
AJAPscaffold1075:30816|32720	AJAPscaffold1075	30816	32720	2	0	intergenic
AJAPscaffold106:560661|592508	AJAPscaffold106	560661	592508	2	0	intergenic
AJAPscaffold1052:199237|202781	AJAPscaffold1052	199237	202781	2	0	intergenic
AJAPscaffold1030:40630|58647	AJAPscaffold1030	40630	58647	2	0	intergenic
AJAPscaffold1023:147919|162642	AJAPscaffold1023	147919	162642	2	4	intergenic
AJAPscaffold10:284548|285930	AJAPscaffold10	284548	285930	2	0	intergenic
AJAPscaffold999:64022|64243	AJAPscaffold999	64022	64243	2	0	exon
AJAPscaffold997:127895|130569	AJAPscaffold997	127895	130569	2	0	exon
AJAPscaffold996:104095|106247	AJAPscaffold996	104095	106247	2	5	exon
AJAPscaffold991:196441|225234	AJAPscaffold991	196441	225234	2	0	exon
AJAPscaffold99:1759707|1763021	AJAPscaffold99	1759707	1763021	2	0	exon
AJAPscaffold987:219394|220610	AJAPscaffold987	219394	220610	2	0	exon
AJAPscaffold987:200049|210314	AJAPscaffold987	200049	210314	2	0	exon
AJAPscaffold96:328156|330384	AJAPscaffold96	328156	330384	2	0	exon
AJAPscaffold955:408119|409215	AJAPscaffold955	408119	409215	2	0	exon
AJAPscaffold954:12188|16882	AJAPscaffold954	12188	16882	2	0	exon
AJAPscaffold951:232553|234076	AJAPscaffold951	232553	234076	2	0	exon
AJAPscaffold942:121215|121577	AJAPscaffold942	121215	121577	2	0	exon
AJAPscaffold939:426963|428546	AJAPscaffold939	426963	428546	2	0	exon
AJAPscaffold915:112751|115021	AJAPscaffold915	112751	115021	2	0	exon
AJAPscaffold912:38957|40521	AJAPscaffold912	38957	40521	2	0	exon
AJAPscaffold910:157627|160246	AJAPscaffold910	157627	160246	2	0	exon
[truncated: 1,954 more rows]
