# Supplementary material for: Genome-Wide Identification of Circular RNAs Revealed the Dominant Intergenic Region Circularization Model in Apostichopus japonicus
Source: Front Genet. 2019 Jul 2;10:603. doi: 10.3389/fgene.2019.00603 (PMC6614181; doi:10.3389/fgene.2019.00603)
Supplement: TABLE S4 — Blast results of Apostichopus japonicus compared with Homo sapiens, Mus musculus, and Caenorhabditis elegans. [file Table_4.XLSX]

## Sheet: Sheet1
Table S4 The blast results of Apostichopus japonicus compared with Homo sapiens, Mus musculus and Caenorhabditis elegans
Apostichopus japonicus	Homo sapiens	query_start	query_end	subject_start	subject_end	E-value	score
AJAPscaffold407:217299|234388(-)	hsa_circ_0078905|chr6_mann_hap4:2039210-2041289+|None|None	5924	6969	1053	8	0	824
AJAPscaffold663:3738|4415(+)	hsa_circ_0029353|chr12:125396193-125398320-|NM_021009|UBC	2	558	1477	2039	4.48e-99	364
AJAPscaffold582:40744|41412(-)	hsa_circ_0092027|chrX:153595099-153599729-|NM_001110556|FLNA	11	102	500	591	1.07e-15	87.9
AJAPscaffold676:186003|243394(-)	hsa_circ_0110678|chr1:144921834-145000796-|ENST00000313431.9|PDE4DIP	43063	43106	56081	56124	2.08e-10	76.8
AJAPscaffold196:320104|383629(-)	hsa_circ_0110678|chr1:144921834-145000796-|ENST00000313431.9|PDE4DIP	22895	22942	56078	56124	2.3e-10	76.8
AJAPscaffold94:67265|71422(+)	hsa_circ_0110678|chr1:144921834-145000796-|ENST00000313431.9|PDE4DIP	2316	2354	56125	56087	4.18e-07	62.1
AJAPscaffold656:50960|137544(-)	hsa_circ_0110678|chr1:144921834-145000796-|ENST00000313431.9|PDE4DIP	54310	54353	56124	56081	1.46e-08	71.3
AJAPscaffold663:2376|4643(+)	hsa_circ_0029353|chr12:125396193-125398320-|NM_021009|UBC	2	1920	109	2039	0	1301
AJAPscaffold354:114662|200528(-)	hsa_circ_0134790|chr7:81303017-81366405+|ENST00000222390.5|HGF	4391	4418	8355	8328	0.005	52.8
AJAPscaffold1010:138169|170481(-)	hsa_circ_0116194|chr22:18604245-18613773+|NM_018943|TUBA8	27599	28566	250	1217	0	658
AJAPscaffold116:547047|629759(-)	hsa_circ_0098990|chr12:65294356-65341242+|ENST00000535058.1|RP11-766N7.3	63003	63040	23534	23571	3.01e-05	60.2
AJAPscaffold116:306938|383258(+)	hsa_circ_0027246|chr12:57789531-57824788-|None|None	65018	65055	9521	9484	2.78e-05	60.2
AJAPscaffold243:365703|404132(-)	hsa_circ_0029169|chr12:123488940-123498589-|NM_020845|PITPNM2	27247	27292	580	625	5.03e-05	58.4
AJAPscaffold116:330074|394374(+)	hsa_circ_0027246|chr12:57789531-57824788-|None|None	41882	41919	9521	9484	2.34e-05	60.2
AJAPscaffold110:332039|375241(-)	hsa_circ_0005447|chr3:194928153-194947585-|NM_152531|XXYLT1	32040	32146	11965	12070	2.54e-28	135
AJAPscaffold116:547386|630089(-)	hsa_circ_0098990|chr12:65294356-65341242+|ENST00000535058.1|RP11-766N7.3	63333	63370	23534	23571	3.01e-05	60.2
AJAPscaffold1010:143556|176107(-)	hsa_circ_0026127|chr12:49521566-49525304-|NM_006082|TUBA1B	1	1109	448	1566	0	989
AJAPscaffold15:1029363|1029699(-)	hsa_circ_0110098|chr19:9677011-9679758-|ENST00000586602.1|ZNF121	72	115	825	782	5.25e-06	54.7
AJAPscaffold205:110667|141839(+)	hsa_circ_0093089|chr10:13049030-13097196-|ENST00000378839.1|CCDC3	20215	20242	43330	43357	0.002	52.8
AJAPscaffold267:133309|151315(-)	hsa_circ_0139555|chrX:110236613-110289195+|NM_001128166|PAK3	15824	15852	13180	13152	0.000305	54.7
AJAPscaffold361:302311|302498(-)	hsa_circ_0050136|chr19:18684471-18685782+|NM_001033930|UBA52	3	125	3	125	1.6e-23	111
AJAPscaffold194:90716|150151(-)	hsa_circ_0110678|chr1:144921834-145000796-|ENST00000313431.9|PDE4DIP	55667	55711	56125	56081	1.29e-07	67.6
AJAPscaffold16:479013|510515(-)	hsa_circ_0009078|chr2:109370018-110583453+|NM_006267|RANBP2	9292	9319	335373	335346	0.002	52.8
AJAPscaffold194:80613|138777(+)	hsa_circ_0110678|chr1:144921834-145000796-|ENST00000313431.9|PDE4DIP	13828	13872	56081	56125	1.27e-07	67.6
AJAPscaffold254:32865|204395(-)	hsa_circ_0040850|chr16:88738220-88743312+|NR_024402|MGC23284	169379	169411	1864	1831	0.000808	56.5
AJAPscaffold243:315306|316679(+)	hsa_circ_0041294|chr17:1561819-1584348-|NM_006445|PRPF8	1132	1373	4269	4510	4.61e-52	209
AJAPscaffold367:231820|257063(+)	hsa_circ_0109110|chr19:13363804-13368365-|NM_023035|CACNA1A	14544	14636	79	170	9.06e-16	93.5
AJAPscaffold116:311255|387658(+)	hsa_circ_0027246|chr12:57789531-57824788-|None|None	60701	60738	9521	9484	2.78e-05	60.2
AJAPscaffold508:252893|387640(-)	hsa_circ_0131370|chr6:17493609-17514185+|ENST00000229922.2|CAP2	12321	12360	7892	7930	1.36e-05	62.1
AJAPscaffold367:238125|248539(+)	hsa_circ_0109110|chr19:13363804-13368365-|NM_023035|CACNA1A	8239	8331	79	170	3.73e-16	93.5
AJAPscaffold116:539362|621500(+)	hsa_circ_0098990|chr12:65294356-65341242+|ENST00000535058.1|RP11-766N7.3	27358	27395	23571	23534	2.99e-05	60.2
AJAPscaffold1390:33552|105391(+)	hsa_circ_0102828|chr14:90374859-90398971-|ENST00000538485.2|EFCAB11	19115	19142	1387	1414	0.004	52.8
AJAPscaffold1700:8112|40762(+)	hsa_circ_0114866|chr20:25612793-25663859+|ENST00000414393.1|RP4-694B14.5	11170	11208	2945	2907	3.31e-06	62.1
AJAPscaffold205:108095|150583(+)	hsa_circ_0093089|chr10:13049030-13097196-|ENST00000378839.1|CCDC3	22787	22814	43330	43357	0.003	52.8
AJAPscaffold243:376533|376900(-)	hsa_circ_0029169|chr12:123488940-123498589-|NM_020845|PITPNM2	15	60	580	625	4.46e-07	58.4
AJAPscaffold508:220412|387640(-)	hsa_circ_0131370|chr6:17493609-17514185+|ENST00000229922.2|CAP2	12321	12360	7892	7930	1.69e-05	62.1
AJAPscaffold582:41159|41412(-)	hsa_circ_0092027|chrX:153595099-153599729-|NM_001110556|FLNA	11	102	500	591	3.8e-16	87.9
AJAPscaffold676:108573|237742(-)	hsa_circ_0110678|chr1:144921834-145000796-|ENST00000313431.9|PDE4DIP	37411	37454	56081	56124	4.67e-10	76.8
AJAPscaffold676:127110|246038(-)	hsa_circ_0110678|chr1:144921834-145000796-|ENST00000313431.9|PDE4DIP	45707	45750	56081	56124	4.3e-10	76.8
AJAPscaffold769:320016|419681(-)	hsa_circ_0000146|chr1:161480623-161561188+|NM_021642|FCGR2A	42262	42344	12529	12611	7.58e-27	132
AJAPscaffold116:330858|395347(+)	hsa_circ_0027246|chr12:57789531-57824788-|None|None	41098	41135	9521	9484	2.35e-05	60.2
AJAPscaffold116:355119|415133(+)	hsa_circ_0027246|chr12:57789531-57824788-|None|None	16837	16874	9521	9484	2.19e-05	60.2
AJAPscaffold1390:1025|65462(+)	hsa_circ_0102828|chr14:90374859-90398971-|ENST00000538485.2|EFCAB11	51642	51669	1387	1414	0.004	52.8
AJAPscaffold281:295257|359743(+)	hsa_circ_0140427|chrX:5587446-5623825-|TCONS_l2_00030779|TCONS_l2_00030779	20361	20413	15545	15493	0.001	54.7
AJAPscaffold196:227966|370892(-)	hsa_circ_0110678|chr1:144921834-145000796-|ENST00000313431.9|PDE4DIP	10158	10205	56078	56124	5.17e-10	76.8
AJAPscaffold205:110466|152897(+)	hsa_circ_0093089|chr10:13049030-13097196-|ENST00000378839.1|CCDC3	20416	20443	43330	43357	0.003	52.8
AJAPscaffold281:298477|360454(+)	hsa_circ_0140427|chrX:5587446-5623825-|TCONS_l2_00030779|TCONS_l2_00030779	17141	17193	15545	15493	0.001	54.7
Apostichopus japonicus	Mus musculus	query_start	query_end	subject_start	subject_end	E-value	score
AJAPscaffold110:332039|375241(-)	mmu_circ_0000826|chr17:84785850-84815727-|None|None	32040	32146	24854	24959	4.24e-31	141
AJAPscaffold194:90716|150151(-)	mmu_circ_0011953|chr5:105248763-105327484-|ENSMUST00000165415|Gm3209	55667	55694	36352	36325	0.000281	52.8
AJAPscaffold649:189874|257109(-)	mmu_circ_0000829|chr17:86497851-86520086-|None|None	411	438	21851	21824	0.000318	52.8
AJAPscaffold676:108573|237742(-)	mmu_circ_0000500|chr13:120218966-120229678+|None|None	37421	37454	7402	7435	1.31e-05	58.4
AJAPscaffold676:127110|246038(-)	mmu_circ_0000500|chr13:120218966-120229678+|None|None	45717	45750	7402	7435	1.21e-05	58.4
AJAPscaffold196:227966|370892(-)	mmu_circ_0000500|chr13:120218966-120229678+|None|None	10172	10205	7402	7435	1.45e-05	58.4
AJAPscaffold676:183313|310715(-)	mmu_circ_0000500|chr13:120218966-120229678+|None|None	110394	110427	7402	7435	1.3e-05	58.4
AJAPscaffold782:170653|218100(-)	mmu_circ_0003552|chr11:93777353-93780870-|ENSMUST00000155518|Mbtd1	21744	21773	1312	1341	1.74e-05	56.5
AJAPscaffold946:440673|607462(-)	mmu_circ_0012351|chr5:148400122-148446032+|ENSMUST00000031653|Flt1	84293	84323	22889	22919	1.7e-05	58.4
AJAPscaffold676:245712|323416(-)	mmu_circ_0012351|chr5:148400122-148446032+|ENSMUST00000031653|Flt1	55351	55387	23118	23080	0.000102	54.7
AJAPscaffold1011:39110|50059(+)	mmu_circ_0014916|chr8:71815160-71831141+|ENSMUST00000078257|D130040H23Rik	8154	8360	10062	10268	8.54e-13	78.7
AJAPscaffold196:282545|383629(-)	mmu_circ_0000500|chr13:120218966-120229678+|None|None	22909	22942	7402	7435	1.03e-05	58.4
AJAPscaffold117:812020|897642(-)	mmu_circ_0000500|chr13:120218966-120229678+|None|None	17106	17139	7402	7435	8.71e-06	58.4
AJAPscaffold196:301016|362292(-)	mmu_circ_0000500|chr13:120218966-120229678+|None|None	1572	1605	7402	7435	6.23e-06	58.4
AJAPscaffold676:56305|237742(-)	mmu_circ_0000500|chr13:120218966-120229678+|None|None	37421	37454	7402	7435	1.85e-05	58.4
AJAPscaffold676:181272|310715(-)	mmu_circ_0000500|chr13:120218966-120229678+|None|None	110394	110427	7402	7435	1.32e-05	58.4
AJAPscaffold782:161084|209607(-)	mmu_circ_0003552|chr11:93777353-93780870-|ENSMUST00000155518|Mbtd1	13251	13280	1312	1341	1.78e-05	56.5
AJAPscaffold196:235980|383629(-)	mmu_circ_0000500|chr13:120218966-120229678+|None|None	22909	22942	7402	7435	1.5e-05	58.4
AJAPscaffold110:220151|375241(-)	mmu_circ_0000826|chr17:84785850-84815727-|None|None	32040	32146	24854	24959	1.52e-30	141
AJAPscaffold676:113521|310715(-)	mmu_circ_0000500|chr13:120218966-120229678+|None|None	110394	110427	7402	7435	2.01e-05	58.4
AJAPscaffold676:125529|238554(-)	mmu_circ_0000500|chr13:120218966-120229678+|None|None	38233	38266	7402	7435	1.15e-05	58.4
AJAPscaffold649:199340|273557(-)	mmu_circ_0000829|chr17:86497851-86520086-|None|None	16859	16886	21851	21824	0.000351	52.8
AJAPscaffold676:97915|295882(-)	mmu_circ_0000500|chr13:120218966-120229678+|None|None	95561	95594	7402	7435	2.01e-05	58.4
AJAPscaffold676:128498|250438(-)	mmu_circ_0000500|chr13:120218966-120229678+|None|None	50117	50150	7402	7435	1.24e-05	58.4
AJAPscaffold139:64706|172167(-)	mmu_circ_0000500|chr13:120218966-120229678+|None|None	97436	97477	7443	7402	8.45e-07	62.1
AJAPscaffold676:71011|246038(-)	mmu_circ_0000500|chr13:120218966-120229678+|None|None	45717	45750	7402	7435	1.78e-05	58.4
AJAPscaffold676:74687|250438(-)	mmu_circ_0000500|chr13:120218966-120229678+|None|None	50117	50150	7402	7435	1.79e-05	58.4
AJAPscaffold649:180898|273557(-)	mmu_circ_0000829|chr17:86497851-86520086-|None|None	16859	16886	21851	21824	0.000439	52.8
AJAPscaffold194:79583|191974(+)	mmu_circ_0011953|chr5:105248763-105327484-|ENSMUST00000165415|Gm3209	14875	14902	36325	36352	0.000532	52.8
AJAPscaffold15:1025950|1035563(+)	mmu_circ_0004788|chr13:74631297-74650004-|None|None	3880	4255	2944	3321	1.25e-15	87.9
AJAPscaffold388:343874|393349(+)	mmu_circ_0000500|chr13:120218966-120229678+|None|None	32180	32213	7402	7435	5.03e-06	58.4
AJAPscaffold676:155023|216388(+)	mmu_circ_0000500|chr13:120218966-120229678+|None|None	45266	45299	7435	7402	6.24e-06	58.4
AJAPscaffold1508:96693|169012(-)	mmu_circ_0000500|chr13:120218966-120229678+|None|None	31652	31687	7437	7402	2.65e-05	56.5
AJAPscaffold224:1427077|1487641(+)	mmu_circ_0013483|chr6:63591295-63672347+|ENSMUST00000095852|Grid2	58303	58330	47110	47137	0.000287	52.8
AJAPscaffold229:42733|62319(-)	mmu_circ_0000500|chr13:120218966-120229678+|None|None	19426	19460	7436	7402	5.54e-07	60.2
AJAPscaffold407:217299|234388(-)	mmu_circ_0006732|chr17:35971682-35975043+|ENSMUST00000001566|Tubb5	16432	17087	252	904	4.95e-171	604
AJAPscaffold676:186003|243394(-)	mmu_circ_0000500|chr13:120218966-120229678+|None|None	43073	43106	7402	7435	5.84e-06	58.4
AJAPscaffold196:320104|383629(-)	mmu_circ_0000500|chr13:120218966-120229678+|None|None	22909	22942	7402	7435	6.46e-06	58.4
AJAPscaffold94:67265|71422(+)	mmu_circ_0011953|chr5:105248763-105327484-|ENSMUST00000165415|Gm3209	2316	2359	36352	36310	4.21e-07	58.4
AJAPscaffold656:50960|137544(-)	mmu_circ_0000500|chr13:120218966-120229678+|None|None	54310	54343	7435	7402	8.81e-06	58.4
AJAPscaffold834:98611|101110(+)	mmu_circ_0004830|chr13:83714695-83732242+|ENSMUST00000109560|Mef2c	2293	2492	191	390	6.72e-38	159
AJAPscaffold15:1029363|1029699(-)	mmu_circ_0004788|chr13:74631297-74650004-|None|None	72	112	3154	3114	8.85e-09	60.2
AJAPscaffold361:302311|302498(-)	mmu_circ_0012137|chr5:125866116-125867750+|ENSMUST00000136312|Ubc	12	125	577	464	5.9e-23	106
AJAPscaffold194:80613|138777(+)	mmu_circ_0011953|chr5:105248763-105327484-|ENSMUST00000165415|Gm3209	13845	13872	36325	36352	0.000275	52.8
Apostichopus japonicus	Caenorhabditis elegans	query_start	query_end	subject_start	subject_end	E-value	score
AJAPscaffold641:218426|247118(+)	cel_circ_005674(+)	7460	7522	63	1	1.05e-13	78.7
