# Supplementary material for: Genome-Wide Identification of Circular RNAs Revealed the Dominant Intergenic Region Circularization Model in Apostichopus japonicus
Source: Front Genet. 2019 Jul 2;10:603. doi: 10.3389/fgene.2019.00603 (PMC6614181; doi:10.3389/fgene.2019.00603)
Supplement: TABLE S5 — Differential expression analysis between SUS-deseased and healthy sea cucumbers. [file Table_5.XLSX]

## Sheet: dc-hc_edger
Table S5 Differential expression analysis between SUS-deseased and healthy sea cucumbers
circRNAs	DC_normolized_counts	HC_normolized_counts	logFC	logCPM	PValue	FDR
AJAPscaffold1149:102678|138434	0	2126.57	-14.1233	14.3268	1.74e-15	3.62e-12
AJAPscaffold1161:171485|171594	2159.44	0	14.017	14.2249	2.75e-15	3.62e-12
AJAPscaffold1163:39166|169696	2227.91	0	14.062	14.2698	2.27e-15	3.62e-12
AJAPscaffold75:464199|594879	0	1695.24	-13.7963	13.9999	7.14e-15	7.06e-12
AJAPscaffold1149:136110|200955	0	1384.19	-13.5039	13.7076	2.52e-14	1.99e-11
AJAPscaffold77:200111|263284	1295.28	0	13.2797	13.4908	6.6e-14	4.35e-11
AJAPscaffold880:116913|124478	8.68019	3595.77	-8.80136	15.0875	2.36e-13	1.33e-10
AJAPscaffold388:80597|182985	0	799.407	-12.7119	12.9163	7.55e-13	3.73e-10
AJAPscaffold254:170830|247001	857.41	0	12.6845	12.8997	8.51e-13	3.74e-10
AJAPscaffold194:80613|138777	821.724	0	12.6232	12.8389	1.11e-12	3.97e-10
AJAPscaffold379:116916|222332	830.405	0	12.6384	12.8539	1.03e-12	3.97e-10
AJAPscaffold592:129500|225629	0	702.98	-12.5265	12.7311	1.67e-12	5.51e-10
AJAPscaffold114:640549|706803	497.664	0	11.8999	12.1234	2.43e-11	6.85e-09
AJAPscaffold1306:100330|135891	0	456.211	-11.9028	12.1086	2.4e-11	6.85e-09
AJAPscaffold1084:8739|88766	479.339	0	11.8458	12.07	3.03e-11	8e-09
AJAPscaffold194:79583|191974	461.014	0	11.7895	12.0146	3.88e-11	9.58e-09
AJAPscaffold1501:40874|106765	0	401.259	-11.7177	11.9239	5.31e-11	1.23e-08
AJAPscaffold254:82876|250025	432.08	0	11.6961	11.9225	5.71e-11	1.25e-08
AJAPscaffold1635:55055|129070	0	382.595	-11.649	11.8554	7.05e-11	1.47e-08
AJAPscaffold388:91995|182985	0	370.153	-11.6014	11.8079	8.62e-11	1.68e-08
AJAPscaffold75:483001|494857	402.182	0	11.5926	11.8208	8.9e-11	1.68e-08
AJAPscaffold792:97885|275303	387.715	0	11.5398	11.7688	1.12e-10	2e-08
AJAPscaffold602:589066|623555	0	352.527	-11.531	11.7378	1.17e-10	2.02e-08
AJAPscaffold1434:90540|136457	0	313.127	-11.3601	11.5675	2.41e-10	3.97e-08
AJAPscaffold521:285756|285929	0	300.685	-11.3016	11.5092	3.08e-10	4.87e-08
AJAPscaffold1534:24105|129605	324.06	0	11.2812	11.5149	3.33e-10	5.07e-08
AJAPscaffold388:83443|92237	0	284.095	-11.2197	11.4278	4.32e-10	6.1e-08
AJAPscaffold90:610373|726752	0	285.132	-11.225	11.433	4.24e-10	6.1e-08
AJAPscaffold676:74687|250438	0	271.653	-11.1552	11.3635	5.67e-10	7.73e-08
AJAPscaffold597:141201|169021	0	263.358	-11.1104	11.319	6.89e-10	9.08e-08
AJAPscaffold388:20819|177325	0	259.211	-11.0876	11.2962	7.53e-10	9.6e-08
AJAPscaffold524:222978|335425	279.695	0	11.0689	11.3071	8.06e-10	9.87e-08
AJAPscaffold649:180898|273557	278.73	0	11.0639	11.3022	8.24e-10	9.87e-08
AJAPscaffold266:182736|219683	250.761	0	10.9114	11.1534	1.57e-09	1.82e-07
AJAPscaffold1486:24155|27873	0	224.995	-10.8834	11.0933	1.78e-09	1.95e-07
AJAPscaffold1832:9283|92670	243.045	0	10.8663	11.1095	1.88e-09	1.95e-07
AJAPscaffold281:249735|365529	246.903	0	10.889	11.1316	1.74e-09	1.95e-07
AJAPscaffold468:336315|363024	2532.69	26.9579	6.41908	14.4708	1.83e-09	1.95e-07
AJAPscaffold609:498556|639164	241.116	0	10.8548	11.0983	1.98e-09	2e-07
AJAPscaffold352:301700|409413	0	213.59	-10.8084	11.0188	2.44e-09	2.41e-07
AJAPscaffold281:851421|926457	217.005	0	10.7029	10.9504	3.71e-09	3.41e-07
AJAPscaffold615:152295|185071	0	199.074	-10.7069	10.9181	3.71e-09	3.41e-07
AJAPscaffold9:1429025|1502357	217.005	0	10.7029	10.9504	3.71e-09	3.41e-07
AJAPscaffold75:475229|507528	209.289	0	10.6507	10.8997	4.69e-09	4.21e-07
AJAPscaffold69:237006|289616	0	189.742	-10.6377	10.8494	4.98e-09	4.37e-07
AJAPscaffold561:360770|375468	0	184.558	-10.5978	10.8098	5.8e-09	4.99e-07
AJAPscaffold100:461784|534094	195.786	0	10.5546	10.8064	6.79e-09	5.59e-07
AJAPscaffold1279:129395|134664	195.786	0	10.5546	10.8064	6.79e-09	5.59e-07
AJAPscaffold24:445514|452655	0	176.263	-10.5315	10.7441	7.72e-09	6.23e-07
AJAPscaffold29:393020|441865	0	170.042	-10.4797	10.6928	9.4e-09	7.43e-07
AJAPscaffold936:157820|249149	0	165.895	-10.4441	10.6575	1.11e-08	8.63e-07
AJAPscaffold235:587528|615568	0	161.748	-10.4076	10.6214	1.28e-08	9.73e-07
AJAPscaffold1365:65324|74409	0	157.6	-10.3701	10.5843	1.48e-08	1.08e-06
AJAPscaffold8:638805|659643	0	157.6	-10.3701	10.5843	1.48e-08	1.08e-06
AJAPscaffold66:739414|757066	161.066	0	10.2731	10.5344	2.22e-08	1.6e-06
AJAPscaffold352:170543|218766	154.314	0	10.2114	10.4749	2.81e-08	1.95e-06
AJAPscaffold751:8644|12169	0	142.048	-10.2204	10.4363	2.81e-08	1.95e-06
AJAPscaffold736:223890|373121	0	138.937	-10.1884	10.4048	3.17e-08	2.16e-06
AJAPscaffold5:611630|786434	150.457	0	10.1749	10.4398	3.3e-08	2.21e-06
AJAPscaffold1534:2214|104133	149.492	0	10.1657	10.4309	3.44e-08	2.26e-06
AJAPscaffold844:209626|229359	0	133.753	-10.1336	10.3507	3.89e-08	2.52e-06
AJAPscaffold474:39681|155664	0	130.642	-10.0997	10.3173	4.62e-08	2.9e-06
AJAPscaffold524:189835|350065	0	130.642	-10.0997	10.3173	4.62e-08	2.9e-06
AJAPscaffold1339:166328|168273	0	127.532	-10.065	10.2831	5.26e-08	3.25e-06
AJAPscaffold212:471218|527882	0	126.495	-10.0532	10.2715	5.5e-08	3.34e-06
AJAPscaffold777:272772|294842	0	120.274	-9.98052	10.1999	7.56e-08	4.53e-06
AJAPscaffold696:136132|275541	0	115.09	-9.91702	10.1375	9.6e-08	5.66e-06
AJAPscaffold524:261481|321342	0	114.053	-9.90398	10.1247	1.01e-07	5.86e-06
AJAPscaffold281:892235|1063361	122.487	0	9.87849	10.1556	1.11e-07	6.37e-06
AJAPscaffold294:18323|20573	116.7	0	9.80875	10.089	1.43e-07	8.09e-06
AJAPscaffold69:237642|237851	114.771	0	9.78473	10.0661	1.59e-07	8.85e-06
AJAPscaffold615:95562|141675	113.807	0	9.77257	10.0545	1.68e-07	9.2e-06
AJAPscaffold1212:95833|245116	111.878	0	9.74793	10.0311	1.87e-07	1.01e-05
AJAPscaffold1318:54579|140895	109.949	0	9.72287	10.0072	2.08e-07	1.1e-05
AJAPscaffold75:462129|593300	109.949	0	9.72287	10.0072	2.08e-07	1.1e-05
AJAPscaffold1117:4939|94225	108.02	0	9.69737	9.98299	2.2e-07	1.14e-05
AJAPscaffold20:1793214|1806847	107.056	0	9.68444	9.97071	2.32e-07	1.19e-05
AJAPscaffold254:174190|252108	104.162	0	9.64496	9.93321	2.75e-07	1.4e-05
AJAPscaffold1164:19655|82874	0	93.316	-9.61481	9.84131	3.28e-07	1.62e-05
AJAPscaffold1501:33665|97103	0	93.316	-9.61481	9.84131	3.28e-07	1.62e-05
AJAPscaffold1743:112192|120124	97.411	0	9.54841	9.8417	4.17e-07	2.04e-05
AJAPscaffold295:300749|301389	0	85.0212	-9.48068	9.7105	5.36e-07	2.58e-05
AJAPscaffold753:284409|288584	0	83.9844	-9.46301	9.69329	5.72e-07	2.72e-05
AJAPscaffold1127:9356|150748	89.6953	0	9.42953	9.72938	6.51e-07	3.03e-05
AJAPscaffold649:152537|165081	89.6953	0	9.42953	9.72938	6.51e-07	3.03e-05
AJAPscaffold1795:23652|32924	88.7308	0	9.41395	9.71469	6.96e-07	3.16e-05
AJAPscaffold521:32992|183131	88.7308	0	9.41395	9.71469	6.96e-07	3.16e-05
AJAPscaffold468:347535|363024	186.142	3.11053	5.72143	10.7605	7.29e-07	3.27e-05
AJAPscaffold1099:104259|189608	87.7663	0	9.39821	9.69986	7.44e-07	3.3e-05
AJAPscaffold85:303963|404884	0	78.8001	-9.37122	9.60406	8.52e-07	3.74e-05
AJAPscaffold1306:50733|190773	84.8729	0	9.34992	9.6544	9.13e-07	3.84e-05
AJAPscaffold1534:11697|63656	84.8729	0	9.34992	9.6544	9.13e-07	3.84e-05
AJAPscaffold59:48844|229957	0	77.7633	-9.35214	9.58555	9.13e-07	3.84e-05
AJAPscaffold75:464199|594888	0	77.7633	-9.35214	9.58555	9.13e-07	3.84e-05
AJAPscaffold1275:124377|134799	82.944	0	9.3168	9.62327	9.8e-07	3.99e-05
AJAPscaffold2240:73168|86747	82.944	0	9.3168	9.62327	9.8e-07	3.99e-05
AJAPscaffold696:127466|274019	0	76.7264	-9.3328	9.56679	9.8e-07	3.99e-05
AJAPscaffold141:729892|732648	81.9796	0	9.29996	9.60745	1.05e-06	4.2e-05
AJAPscaffold270:452558|454544	0	75.6896	-9.3132	9.54779	1.05e-06	4.2e-05
AJAPscaffold1193:102542|164128	79.0862	0	9.2482	9.5589	1.31e-06	5.16e-05
AJAPscaffold105:1187393|1325032	78.1217	0	9.23053	9.54234	1.41e-06	5.45e-05
AJAPscaffold72:414328|420051	0	71.5422	-9.23204	9.46922	1.41e-06	5.45e-05
AJAPscaffold205:108800|157044	0	69.4685	-9.18967	9.4283	1.77e-06	6.71e-05
AJAPscaffold235:584958|609422	75.2283	0	9.17617	9.49147	1.77e-06	6.71e-05
AJAPscaffold430:59233|71774	0	68.4317	-9.16802	9.4074	1.91e-06	7.19e-05
AJAPscaffold1534:66786|121096	0	67.3949	-9.14603	9.38619	2.07e-06	7.63e-05
AJAPscaffold2885:5734|18248	0	67.3949	-9.14603	9.38619	2.07e-06	7.63e-05
AJAPscaffold1099:90282|189608	0	65.3212	-9.10102	9.34284	2.43e-06	8.88e-05
AJAPscaffold320:512298|543480	0	64.2843	-9.07798	9.32068	2.63e-06	9.46e-05
AJAPscaffold85:285453|485111	0	64.2843	-9.07798	9.32068	2.63e-06	9.46e-05
AJAPscaffold69:949061|957418	0	61.1738	-9.00656	9.25209	3.39e-06	0.000120669
AJAPscaffold85:136805|288235	11.5736	298.611	-4.80223	11.5502	3.52e-06	0.000124036
AJAPscaffold1674:186053|200963	0	60.1369	-8.98195	9.2285	3.7e-06	0.000129232
AJAPscaffold388:82475|106723	0	59.1001	-8.95691	9.20452	4.03e-06	0.000139829
AJAPscaffold524:162628|210208	63.6547	0	8.93562	9.26761	4.41e-06	0.000151495
AJAPscaffold2528:408|27821	0	58.0633	-8.93142	9.18014	4.82e-06	0.000160214
AJAPscaffold345:121701|125067	62.6902	0	8.91364	9.24726	4.82e-06	0.000160214
AJAPscaffold649:152537|184108	62.6902	0	8.91364	9.24726	4.82e-06	0.000160214
AJAPscaffold77:189884|277227	0	58.0633	-8.93142	9.18014	4.82e-06	0.000160214
AJAPscaffold1204:31251|102544	0	57.0264	-8.90548	9.15535	5.29e-06	0.000172659
AJAPscaffold1881:9624|56662	61.7258	0	8.89131	9.22662	5.29e-06	0.000172659
AJAPscaffold480:157094|157291	0	55.9896	-8.87907	9.13014	5.8e-06	0.000187901
AJAPscaffold399:204396|301043	57.8679	0	8.79841	9.14089	7.01e-06	0.000225351
AJAPscaffold1067:149097|226323	56.9035	0	8.77422	9.11863	7.73e-06	0.000242433
AJAPscaffold1105:110768|111250	0	52.879	-8.79678	9.05178	7.73e-06	0.000242433
AJAPscaffold388:82475|89388	0	52.879	-8.79678	9.05178	7.73e-06	0.000242433
AJAPscaffold388:28471|177325	99.3399	2.07369	5.37494	9.89791	8.96e-06	0.000278696
AJAPscaffold69:450067|454410	54.9745	0	8.72458	9.07303	9.43e-06	0.000291186
AJAPscaffold468:314127|363024	215.076	7.25791	4.73809	10.9875	9.66e-06	0.000296067
AJAPscaffold926:420533|475030	54.0101	0	8.6991	9.04966	1.04e-05	0.000317469
AJAPscaffold75:525938|702318	0	48.7317	-8.67922	8.94035	1.16e-05	0.000349439
AJAPscaffold301:515815|530941	0	47.6948	-8.64827	8.91112	1.29e-05	0.000385324
AJAPscaffold1339:165991|168273	0	46.658	-8.61664	8.8813	1.43e-05	0.000419381
AJAPscaffold388:32303|37413	0	46.658	-8.61664	8.8813	1.43e-05	0.000419381
AJAPscaffold729:265664|361894	51.1167	0	8.61987	8.97717	1.43e-05	0.000419381
AJAPscaffold631:79431|100630	50.1522	0	8.59246	8.95215	1.6e-05	0.000464258
AJAPscaffold19:431365|470543	0	45.6211	-8.58431	8.85086	1.79e-05	0.000500353
AJAPscaffold242:173756|201032	49.1877	0	8.56451	8.92669	1.79e-05	0.000500353
AJAPscaffold379:116916|174372	49.1877	0	8.56451	8.92669	1.79e-05	0.000500353
AJAPscaffold388:37171|88441	0	45.6211	-8.58431	8.85086	1.79e-05	0.000500353
AJAPscaffold696:127466|267347	0	45.6211	-8.58431	8.85086	1.79e-05	0.000500353
AJAPscaffold270:450428|452770	13.5025	252.99	-4.34305	11.3311	1.9e-05	0.000527659
AJAPscaffold100:436008|554041	0	44.5843	-8.55123	8.81977	2e-05	0.000548533
AJAPscaffold5:923703|949362	48.2233	0	8.53602	8.90076	2e-05	0.000548533
AJAPscaffold1443:49336|74685	47.2588	0	8.50695	8.87435	2.24e-05	0.000606997
AJAPscaffold399:204396|302414	0	43.5474	-8.51737	8.78802	2.24e-05	0.000606997
AJAPscaffold1666:13314|36885	45.3299	0	8.447	8.82	2.52e-05	0.000664294
AJAPscaffold5:908064|928818	0	42.5106	-8.4827	8.75557	2.52e-05	0.000664294
AJAPscaffold585:217175|321768	46.2943	0	8.47729	8.84743	2.52e-05	0.000664294
AJAPscaffold729:170858|366904	46.2943	0	8.47729	8.84743	2.52e-05	0.000664294
AJAPscaffold468:306237|363024	163.959	6.22106	4.56536	10.614	2.59e-05	0.000678754
AJAPscaffold1218:657|108011	1.92893	74.6528	-5.31078	9.56291	2.63e-05	0.000682667
AJAPscaffold388:23671|177325	44.3654	0	8.41607	8.79202	2.84e-05	0.000729152
AJAPscaffold388:60841|124764	0	41.4738	-8.44718	8.72238	2.84e-05	0.000729152
AJAPscaffold1149:124772|174539	0	40.4369	-8.41076	8.68844	3.21e-05	0.000802751
AJAPscaffold205:372394|553908	43.4009	0	8.38445	8.76347	3.21e-05	0.000802751
AJAPscaffold223:246528|246687	43.4009	0	8.38445	8.76347	3.21e-05	0.000802751
AJAPscaffold854:61391|85473	0	40.4369	-8.41076	8.68844	3.21e-05	0.000802751
AJAPscaffold1127:69538|172346	42.4365	0	8.35213	8.73434	3.63e-05	0.000881053
AJAPscaffold1334:161535|168577	0	39.4001	-8.3734	8.65369	3.63e-05	0.000881053
AJAPscaffold1352:193895|334703	0	39.4001	-8.3734	8.65369	3.63e-05	0.000881053
AJAPscaffold139:64706|172167	0	39.4001	-8.3734	8.65369	3.63e-05	0.000881053
AJAPscaffold2885:5716|18248	0	39.4001	-8.3734	8.65369	3.63e-05	0.000881053
AJAPscaffold272:534246|536365	41.472	0	8.31906	8.7046	4.12e-05	0.000972737
AJAPscaffold384:524629|534681	0	38.3632	-8.33504	8.6181	4.12e-05	0.000972737
AJAPscaffold65:385509|395157	4158.77	267.506	3.82948	15.2658	4.14e-05	0.000972737
AJAPscaffold676:128498|250438	0	38.3632	-8.33504	8.6181	4.12e-05	0.000972737
AJAPscaffold744:319327|328859	0	38.3632	-8.33504	8.6181	4.12e-05	0.000972737
AJAPscaffold119:426688|430928	40.5075	0	8.28522	8.67421	4.69e-05	0.00109138
AJAPscaffold585:229828|346810	0	37.3264	-8.29563	8.58164	4.69e-05	0.00109138
AJAPscaffold100:461784|514677	0	36.2895	-8.25512	8.54424	5.36e-05	0.00122393
AJAPscaffold749:265440|274944	39.5431	0	8.25057	8.64316	5.36e-05	0.00122393
AJAPscaffold9:1420810|1524216	39.5431	0	8.25057	8.64316	5.36e-05	0.00122393
AJAPscaffold754:51252|52533	1.92893	64.2843	-5.09543	9.36042	5.9e-05	0.00133963
AJAPscaffold1027:139733|155750	38.5786	0	8.21506	8.61142	6.13e-05	0.00137693
AJAPscaffold685:376753|377834	38.5786	0	8.21506	8.61142	6.13e-05	0.00137693
AJAPscaffold174:540766|567887	0	34.2158	-8.17052	8.4665	7.04e-05	0.00155412
AJAPscaffold280:35801|93119	37.6141	0	8.17866	8.57894	7.04e-05	0.00155412
AJAPscaffold524:173178|335919	0	34.2158	-8.17052	8.4665	7.04e-05	0.00155412
AJAPscaffold254:101180|189486	36.6497	0	8.14132	8.5457	8.11e-05	0.00177965
AJAPscaffold1190:170238|202623	35.6852	0	8.10298	8.51165	9.36e-05	0.0020334
AJAPscaffold1204:138905|140549	35.6852	0	8.10298	8.51165	9.36e-05	0.0020334
AJAPscaffold482:401672|411741	0	32.1422	-8.08065	8.38443	0.000108555	0.00231897
AJAPscaffold696:116160|128105	0	32.1422	-8.08065	8.38443	0.000108555	0.00231897
AJAPscaffold696:138752|280693	34.7208	0	8.0636	8.47677	0.000108555	0.00231897
AJAPscaffold130:654289|712999	0	31.1053	-8.03352	8.34162	0.000126293	0.00264079
AJAPscaffold1534:68065|121698	32.7918	0	7.98146	8.4043	0.000126293	0.00264079
AJAPscaffold399:256818|302414	0	31.1053	-8.03352	8.34162	0.000126293	0.00264079
AJAPscaffold432:393652|396009	33.7563	0	8.02311	8.441	0.000126293	0.00264079
AJAPscaffold1317:315074|338692	0	30.0685	-7.9848	8.29753	0.000147483	0.00301996
AJAPscaffold15:609540|616075	0	30.0685	-7.9848	8.29753	0.000147483	0.00301996
AJAPscaffold592:184794|298727	0	30.0685	-7.9848	8.29753	0.000147483	0.00301996
AJAPscaffold917:86277|87488	0	30.0685	-7.9848	8.29753	0.000147483	0.00301996
AJAPscaffold100:461784|516282	0	29.0316	-7.93438	8.25209	0.000172911	0.00338289
AJAPscaffold136:585577|619037	0	29.0316	-7.93438	8.25209	0.000172911	0.00338289
AJAPscaffold227:30250|31238	0	29.0316	-7.93438	8.25209	0.000172911	0.00338289
AJAPscaffold263:397453|479221	0	29.0316	-7.93438	8.25209	0.000172911	0.00338289
AJAPscaffold280:61020|119951	0	29.0316	-7.93438	8.25209	0.000172911	0.00338289
AJAPscaffold388:29391|177325	0	29.0316	-7.93438	8.25209	0.000172911	0.00338289
AJAPscaffold56:572280|669473	0	29.0316	-7.93438	8.25209	0.000172911	0.00338289
AJAPscaffold592:127567|138457	0	29.0316	-7.93438	8.25209	0.000172911	0.00338289
AJAPscaffold9:1508116|1530544	30.8629	0	7.89435	8.32791	0.000172911	0.00338289
AJAPscaffold1196:238103|271558	14.467	178.337	-3.74024	10.8658	0.000175276	0.00341227
AJAPscaffold1099:89361|189044	0	27.9948	-7.88213	8.20521	0.000203569	0.00377701
AJAPscaffold1164:25118|84159	0	27.9948	-7.88213	8.20521	0.000203569	0.00377701
AJAPscaffold1193:70253|79235	0	27.9948	-7.88213	8.20521	0.000203569	0.00377701
AJAPscaffold1193:99091|177599	29.8984	0	7.84874	8.2881	0.000203569	0.00377701
AJAPscaffold235:503512|503685	0	27.9948	-7.88213	8.20521	0.000203569	0.00377701
AJAPscaffold245:33982|36228	0	27.9948	-7.88213	8.20521	0.000203569	0.00377701
AJAPscaffold254:100722|267769	0	27.9948	-7.88213	8.20521	0.000203569	0.00377701
AJAPscaffold388:177578|247557	9.64465	123.384	-3.78776	10.3377	0.000195573	0.00377701
AJAPscaffold394:263374|263578	0	27.9948	-7.88213	8.20521	0.000203569	0.00377701
AJAPscaffold5:492740|523496	29.8984	0	7.84874	8.2881	0.000203569	0.00377701
AJAPscaffold1306:116175|314864	54.0101	2.07369	4.49738	9.10062	0.000217408	0.00401494
AJAPscaffold1164:46176|106949	28.934	0	7.80164	8.24714	0.000240716	0.00428519
AJAPscaffold352:663001|708142	0	26.9579	-7.82791	8.1568	0.000240716	0.00428519
AJAPscaffold354:361566|454481	0	26.9579	-7.82791	8.1568	0.000240716	0.00428519
AJAPscaffold360:415081|421363	0	26.9579	-7.82791	8.1568	0.000240716	0.00428519
AJAPscaffold406:78104|138959	28.934	0	7.80164	8.24714	0.000240716	0.00428519
AJAPscaffold56:558260|656545	1.92893	48.7317	-4.69667	8.99214	0.00023965	0.00428519
AJAPscaffold61:906409|953268	0	26.9579	-7.82791	8.1568	0.000240716	0.00428519
AJAPscaffold64:285223|300035	0	26.9579	-7.82791	8.1568	0.000240716	0.00428519
AJAPscaffold388:82475|182985	1043.55	91.2423	3.38551	13.3111	0.000253004	0.00448373
AJAPscaffold242:4819|174020	5.78679	77.7633	-3.84679	9.68231	0.000267217	0.00471447
AJAPscaffold1001:216659|240548	0	25.9211	-7.77158	8.10674	0.000285964	0.00487124
AJAPscaffold1781:75063|77324	0	25.9211	-7.77158	8.10674	0.000285964	0.00487124
AJAPscaffold262:411717|529930	27.9695	0	7.75296	8.20496	0.000285964	0.00487124
AJAPscaffold522:4316|19212	27.9695	0	7.75296	8.20496	0.000285964	0.00487124
AJAPscaffold60:784578|865215	27.9695	0	7.75296	8.20496	0.000285964	0.00487124
AJAPscaffold609:635815|666298	27.9695	0	7.75296	8.20496	0.000285964	0.00487124
AJAPscaffold617:279044|284223	0	25.9211	-7.77158	8.10674	0.000285964	0.00487124
AJAPscaffold676:97915|295882	27.9695	0	7.75296	8.20496	0.000285964	0.00487124
AJAPscaffold406:134276|150251	92.5887	5.18422	3.99944	9.84992	0.00030226	0.00512674
AJAPscaffold1039:159721|207473	0	24.8843	-7.71297	8.05494	0.000341383	0.00555204
AJAPscaffold1339:155124|166851	0	24.8843	-7.71297	8.05494	0.000341383	0.00555204
AJAPscaffold1392:94240|96136	0	24.8843	-7.71297	8.05494	0.000341383	0.00555204
AJAPscaffold184:399832|469795	0	24.8843	-7.71297	8.05494	0.000341383	0.00555204
AJAPscaffold194:112835|138777	27.005	0	7.70257	8.16147	0.000341383	0.00555204
AJAPscaffold40:222608|242027	0	24.8843	-7.71297	8.05494	0.000341383	0.00555204
AJAPscaffold591:45779|52479	27.005	0	7.70257	8.16147	0.000341383	0.00555204
AJAPscaffold629:3612|196941	27.005	0	7.70257	8.16147	0.000341383	0.00555204
AJAPscaffold67:680289|697273	27.005	0	7.70257	8.16147	0.000341383	0.00555204
AJAPscaffold945:79909|174055	0	24.8843	-7.71297	8.05494	0.000341383	0.00555204
AJAPscaffold388:83443|182985	18.3248	183.521	-3.44323	10.9298	0.00034377	0.00556795
AJAPscaffold10:534908|541737	0	23.8474	-7.65186	8.00126	0.00040966	0.00634892
AJAPscaffold1030:29137|65286	0	23.8474	-7.65186	8.00126	0.00040966	0.00634892
AJAPscaffold114:591269|758755	0	23.8474	-7.65186	8.00126	0.00040966	0.00634892
AJAPscaffold1229:188697|189036	0	23.8474	-7.65186	8.00126	0.00040966	0.00634892
AJAPscaffold373:175687|181955	0	23.8474	-7.65186	8.00126	0.00040966	0.00634892
AJAPscaffold377:7830|41247	26.0406	0	7.65036	8.11659	0.00040966	0.00634892
AJAPscaffold5:707249|748453	1.92893	44.5843	-4.56867	8.87608	0.000399481	0.00634892
AJAPscaffold574:165647|241553	26.0406	0	7.65036	8.11659	0.00040966	0.00634892
AJAPscaffold72:414292|415351	26.0406	0	7.65036	8.11659	0.00040966	0.00634892
AJAPscaffold765:436197|509842	0	23.8474	-7.65186	8.00126	0.00040966	0.00634892
AJAPscaffold809:202728|280988	26.0406	0	7.65036	8.11659	0.00040966	0.00634892
AJAPscaffold321:384051|474360	0	22.8106	-7.58806	7.94556	0.0004943	0.00757161
AJAPscaffold479:122130|133198	0	22.8106	-7.58806	7.94556	0.0004943	0.00757161
AJAPscaffold548:708427|838799	25.0761	0	7.59619	8.07024	0.0004943	0.00757161
AJAPscaffold2359:714|21722	8.68019	93.316	-3.53512	9.96135	0.000539589	0.00823342
AJAPscaffold348:225825|367576	0	21.7737	-7.5213	7.88769	0.00059992	0.00911878
AJAPscaffold2025:5693|65020	23.1472	0	7.48133	7.9727	0.000732646	0.0110092
AJAPscaffold388:83443|106723	23.1472	0	7.48133	7.9727	0.000732646	0.0110092
AJAPscaffold973:101983|215502	23.1472	0	7.48133	7.9727	0.000732646	0.0110092
AJAPscaffold106:258180|258758	0	20.7369	-7.45131	7.82746	0.000900684	0.0129909
AJAPscaffold116:326374|392262	0	20.7369	-7.45131	7.82746	0.000900684	0.0129909
AJAPscaffold129:1209055|1209556	0	20.7369	-7.45131	7.82746	0.000900684	0.0129909
AJAPscaffold1719:97303|115604	0	20.7369	-7.45131	7.82746	0.000900684	0.0129909
AJAPscaffold216:350456|350975	0	20.7369	-7.45131	7.82746	0.000900684	0.0129909
AJAPscaffold25:934810|1001983	0	20.7369	-7.45131	7.82746	0.000900684	0.0129909
AJAPscaffold270:194742|207436	22.1827	0	7.42028	7.92127	0.000900684	0.0129909
AJAPscaffold284:562033|648641	0	20.7369	-7.45131	7.82746	0.000900684	0.0129909
AJAPscaffold375:166930|226618	0	20.7369	-7.45131	7.82746	0.000900684	0.0129909
AJAPscaffold609:474152|608297	0	20.7369	-7.45131	7.82746	0.000900684	0.0129909
AJAPscaffold649:199340|273557	22.1827	0	7.42028	7.92127	0.000900684	0.0129909
AJAPscaffold1023:158244|188026	21.2182	0	7.35654	7.86789	0.00111513	0.015041
AJAPscaffold1193:100663|162348	0	19.7	-7.37774	7.76469	0.00111513	0.015041
AJAPscaffold1719:96016|113742	20.2538	0	7.28984	7.81241	0.00111513	0.015041
AJAPscaffold1966:74582|85719	21.2182	0	7.35654	7.86789	0.00111513	0.015041
AJAPscaffold281:851421|1015005	0	19.7	-7.37774	7.76469	0.00111513	0.015041
AJAPscaffold352:420170|439875	21.2182	0	7.35654	7.86789	0.00111513	0.015041
AJAPscaffold38:729297|793949	0	19.7	-7.37774	7.76469	0.00111513	0.015041
AJAPscaffold383:620355|627348	0	19.7	-7.37774	7.76469	0.00111513	0.015041
AJAPscaffold509:49640|84959	21.2182	0	7.35654	7.86789	0.00111513	0.015041
AJAPscaffold610:959786|1092518	0	19.7	-7.37774	7.76469	0.00111513	0.015041
AJAPscaffold648:195290|196303	21.2182	0	7.35654	7.86789	0.00111513	0.015041
AJAPscaffold696:116160|133709	0	19.7	-7.37774	7.76469	0.00111513	0.015041
AJAPscaffold696:127466|136167	0	19.7	-7.37774	7.76469	0.00111513	0.015041
AJAPscaffold72:414292|420015	0	19.7	-7.37774	7.76469	0.00111513	0.015041
AJAPscaffold734:79966|81103	20.2538	0	7.28984	7.81241	0.00111513	0.015041
AJAPscaffold789:75569|86548	0	19.7	-7.37774	7.76469	0.00111513	0.015041
AJAPscaffold8:514054|659643	20.2538	0	7.28984	7.81241	0.00111513	0.015041
AJAPscaffold8:549353|659643	21.2182	0	7.35654	7.86789	0.00111513	0.015041
AJAPscaffold85:285453|478185	0	19.7	-7.37774	7.76469	0.00111513	0.015041
AJAPscaffold101:67181|70078	0	18.6632	-7.30022	7.69914	0.00139116	0.017735
AJAPscaffold1212:60647|245116	19.2893	0	7.21991	7.75465	0.00139116	0.017735
AJAPscaffold1339:166663|168273	0	18.6632	-7.30022	7.69914	0.00139116	0.017735
AJAPscaffold1501:26290|87545	0	18.6632	-7.30022	7.69914	0.00139116	0.017735
AJAPscaffold1556:40647|100319	0	18.6632	-7.30022	7.69914	0.00139116	0.017735
AJAPscaffold157:409293|418292	0	18.6632	-7.30022	7.69914	0.00139116	0.017735
AJAPscaffold242:17992|191132	0	18.6632	-7.30022	7.69914	0.00139116	0.017735
AJAPscaffold282:298013|485788	0	18.6632	-7.30022	7.69914	0.00139116	0.017735
AJAPscaffold322:64446|82336	19.2893	0	7.21991	7.75465	0.00139116	0.017735
AJAPscaffold390:244379|246532	0	18.6632	-7.30022	7.69914	0.00139116	0.017735
AJAPscaffold406:81797|137169	82.944	7.25791	3.36484	9.74152	0.00138752	0.017735
AJAPscaffold423:230587|309707	0	18.6632	-7.30022	7.69914	0.00139116	0.017735
AJAPscaffold551:708287|737083	0	18.6632	-7.30022	7.69914	0.00139116	0.017735
AJAPscaffold59:1820|126714	0	18.6632	-7.30022	7.69914	0.00139116	0.017735
AJAPscaffold601:191241|217608	0	18.6632	-7.30022	7.69914	0.00139116	0.017735
AJAPscaffold610:1007820|1071975	19.2893	0	7.21991	7.75465	0.00139116	0.017735
AJAPscaffold860:16660|33259	0	18.6632	-7.30022	7.69914	0.00139116	0.017735
AJAPscaffold2015:44149|70463	35.6852	2.07369	3.90126	8.58456	0.00166464	0.0211532
AJAPscaffold1159:41984|97651	0	17.6263	-7.21829	7.63056	0.0017497	0.0214746
AJAPscaffold1898:55000|55296	18.3248	0	7.14642	7.69442	0.0017497	0.0214746
AJAPscaffold242:5267|7709	0	17.6263	-7.21829	7.63056	0.0017497	0.0214746
AJAPscaffold380:244313|245193	18.3248	0	7.14642	7.69442	0.0017497	0.0214746
AJAPscaffold530:19441|38644	18.3248	0	7.14642	7.69442	0.0017497	0.0214746
AJAPscaffold562:286188|292734	18.3248	0	7.14642	7.69442	0.0017497	0.0214746
AJAPscaffold609:273791|367219	0	17.6263	-7.21829	7.63056	0.0017497	0.0214746
AJAPscaffold610:1027080|1090608	0	17.6263	-7.21829	7.63056	0.0017497	0.0214746
AJAPscaffold720:500307|536026	18.3248	0	7.14642	7.69442	0.0017497	0.0214746
AJAPscaffold77:33780|71176	18.3248	0	7.14642	7.69442	0.0017497	0.0214746
AJAPscaffold94:331035|355069	0	17.6263	-7.21829	7.63056	0.0017497	0.0214746
AJAPscaffold281:849912|926457	3.85786	45.6211	-3.64812	8.95893	0.00176232	0.0215625
AJAPscaffold406:79946|137169	161.066	18.6632	2.97293	10.6958	0.00205674	0.0250871
AJAPscaffold117:508109|539419	132.132	15.5527	2.94871	10.4222	0.0020788	0.0252782
AJAPscaffold1163:10489|23162	0	16.5895	-7.13144	7.55865	0.00222005	0.0258809
AJAPscaffold140:993958|1126335	108.02	667.727	-2.75492	12.8573	0.00218082	0.0258809
AJAPscaffold261:329973|393082	0	16.5895	-7.13144	7.55865	0.00222005	0.0258809
AJAPscaffold301:515815|525853	0	16.5895	-7.13144	7.55865	0.00222005	0.0258809
AJAPscaffold322:63634|159251	0	16.5895	-7.13144	7.55865	0.00222005	0.0258809
AJAPscaffold488:512066|688342	17.3604	0	7.06898	7.6315	0.00222005	0.0258809
AJAPscaffold510:763597|789231	0	16.5895	-7.13144	7.55865	0.00222005	0.0258809
AJAPscaffold553:160147|173231	17.3604	0	7.06898	7.6315	0.00222005	0.0258809
AJAPscaffold592:127567|141374	1.92893	31.1053	-4.05096	8.41989	0.00218621	0.0258809
AJAPscaffold732:29253|31340	0	16.5895	-7.13144	7.55865	0.00222005	0.0258809
AJAPscaffold809:40738|228543	17.3604	0	7.06898	7.6315	0.00222005	0.0258809
AJAPscaffold815:346892|352077	17.3604	0	7.06898	7.6315	0.00222005	0.0258809
AJAPscaffold85:193350|348979	0	16.5895	-7.13144	7.55865	0.00222005	0.0258809
AJAPscaffold945:72696|159039	17.3604	0	7.06898	7.6315	0.00222005	0.0258809
AJAPscaffold112:456959|585651	0	15.5527	-7.03901	7.48308	0.00284366	0.0313914
AJAPscaffold112:477762|603409	0	15.5527	-7.03901	7.48308	0.00284366	0.0313914
AJAPscaffold1534:70163|124658	0	15.5527	-7.03901	7.48308	0.00284366	0.0313914
AJAPscaffold180:286509|426505	0	15.5527	-7.03901	7.48308	0.00284366	0.0313914
AJAPscaffold190:349131|349274	0	15.5527	-7.03901	7.48308	0.00284366	0.0313914
AJAPscaffold242:14587|188179	16.3959	0	6.98715	7.56563	0.00284366	0.0313914
AJAPscaffold254:263956|264116	16.3959	0	6.98715	7.56563	0.00284366	0.0313914
AJAPscaffold270:437166|456524	0	15.5527	-7.03901	7.48308	0.00284366	0.0313914
AJAPscaffold294:440646|444077	0	15.5527	-7.03901	7.48308	0.00284366	0.0313914
AJAPscaffold340:264486|274783	16.3959	0	6.98715	7.56563	0.00284366	0.0313914
AJAPscaffold352:663001|759236	16.3959	0	6.98715	7.56563	0.00284366	0.0313914
AJAPscaffold352:665890|765277	0	15.5527	-7.03901	7.48308	0.00284366	0.0313914
AJAPscaffold399:205742|303121	16.3959	0	6.98715	7.56563	0.00284366	0.0313914
AJAPscaffold413:208398|209563	0	15.5527	-7.03901	7.48308	0.00284366	0.0313914
AJAPscaffold423:251971|327039	16.3959	0	6.98715	7.56563	0.00284366	0.0313914
AJAPscaffold436:383442|386162	16.3959	0	6.98715	7.56563	0.00284366	0.0313914
AJAPscaffold533:409237|497925	16.3959	0	6.98715	7.56563	0.00284366	0.0313914
AJAPscaffold696:117367|274019	16.3959	0	6.98715	7.56563	0.00284366	0.0313914
AJAPscaffold89:551397|559972	16.3959	0	6.98715	7.56563	0.00284366	0.0313914
AJAPscaffold116:537581|621500	15.4314	0	6.9004	7.49653	0.00368003	0.0379725
AJAPscaffold117:634040|683744	15.4314	0	6.9004	7.49653	0.00368003	0.0379725
AJAPscaffold1188:52340|80407	0	14.5158	-6.94026	7.40345	0.00368003	0.0379725
AJAPscaffold1306:50733|100632	15.4314	0	6.9004	7.49653	0.00368003	0.0379725
AJAPscaffold1317:313665|337568	0	14.5158	-6.94026	7.40345	0.00368003	0.0379725
AJAPscaffold154:426501|437405	0	14.5158	-6.94026	7.40345	0.00368003	0.0379725
AJAPscaffold186:574893|603016	0	14.5158	-6.94026	7.40345	0.00368003	0.0379725
AJAPscaffold1873:23766|28059	0	14.5158	-6.94026	7.40345	0.00368003	0.0379725
AJAPscaffold2115:7091|19301	15.4314	0	6.9004	7.49653	0.00368003	0.0379725
AJAPscaffold254:83546|252108	0	14.5158	-6.94026	7.40345	0.00368003	0.0379725
AJAPscaffold2627:56862|57770	0	14.5158	-6.94026	7.40345	0.00368003	0.0379725
AJAPscaffold28:1295322|1322559	15.4314	0	6.9004	7.49653	0.00368003	0.0379725
AJAPscaffold281:851421|1032830	0	14.5158	-6.94026	7.40345	0.00368003	0.0379725
AJAPscaffold289:409397|513339	0	14.5158	-6.94026	7.40345	0.00368003	0.0379725
AJAPscaffold315:205906|214180	15.4314	0	6.9004	7.49653	0.00368003	0.0379725
AJAPscaffold371:458405|459496	15.4314	0	6.9004	7.49653	0.00368003	0.0379725
AJAPscaffold379:162184|205946	15.4314	0	6.9004	7.49653	0.00368003	0.0379725
AJAPscaffold388:69068|139319	15.4314	0	6.9004	7.49653	0.00368003	0.0379725
AJAPscaffold388:83443|90324	15.4314	0	6.9004	7.49653	0.00368003	0.0379725
AJAPscaffold551:304685|316302	0	14.5158	-6.94026	7.40345	0.00368003	0.0379725
AJAPscaffold676:57547|182412	15.4314	0	6.9004	7.49653	0.00368003	0.0379725
AJAPscaffold676:71011|186329	0	14.5158	-6.94026	7.40345	0.00368003	0.0379725
AJAPscaffold69:450610|603844	15.4314	0	6.9004	7.49653	0.00368003	0.0379725
AJAPscaffold87:169546|173913	15.4314	0	6.9004	7.49653	0.00368003	0.0379725
AJAPscaffold925:328564|437083	0	14.5158	-6.94026	7.40345	0.00368003	0.0379725
AJAPscaffold1127:54243|150748	14.467	0	6.8081	7.42386	0.00481584	0.0473438
AJAPscaffold1172:143789|145680	14.467	0	6.8081	7.42386	0.00481584	0.0473438
AJAPscaffold1344:170118|170464	0	13.479	-6.83425	7.31931	0.00481584	0.0473438
AJAPscaffold178:259936|371441	14.467	0	6.8081	7.42386	0.00481584	0.0473438
AJAPscaffold180:381686|447881	14.467	0	6.8081	7.42386	0.00481584	0.0473438
AJAPscaffold234:689494|816789	0	13.479	-6.83425	7.31931	0.00481584	0.0473438
AJAPscaffold283:386653|389383	14.467	0	6.8081	7.42386	0.00481584	0.0473438
AJAPscaffold308:406201|474235	0	13.479	-6.83425	7.31931	0.00481584	0.0473438
AJAPscaffold352:662833|708142	14.467	0	6.8081	7.42386	0.00481584	0.0473438
AJAPscaffold399:243501|293497	0	13.479	-6.83425	7.31931	0.00481584	0.0473438
AJAPscaffold441:118627|136942	14.467	0	6.8081	7.42386	0.00481584	0.0473438
AJAPscaffold493:340296|347412	0	13.479	-6.83425	7.31931	0.00481584	0.0473438
AJAPscaffold579:21400|23836	0	13.479	-6.83425	7.31931	0.00481584	0.0473438
AJAPscaffold631:78629|99621	14.467	0	6.8081	7.42386	0.00481584	0.0473438
AJAPscaffold676:113521|310715	0	13.479	-6.83425	7.31931	0.00481584	0.0473438
AJAPscaffold696:126386|274019	0	13.479	-6.83425	7.31931	0.00481584	0.0473438
AJAPscaffold729:185013|365391	0	13.479	-6.83425	7.31931	0.00481584	0.0473438
AJAPscaffold765:426824|494865	14.467	0	6.8081	7.42386	0.00481584	0.0473438
AJAPscaffold809:118029|197344	14.467	0	6.8081	7.42386	0.00481584	0.0473438
AJAPscaffold1496:66994|94956	2.8934	31.1053	-3.49675	8.45741	0.00518687	0.0508648
AJAPscaffold105:1422889|1529737	13.5025	0	6.70948	7.34723	0.00637942	0.0575605
AJAPscaffold108:7103|127461	13.5025	0	6.70948	7.34723	0.00637942	0.0575605
AJAPscaffold111:119701|294905	13.5025	0	6.70948	7.34723	0.00637942	0.0575605
AJAPscaffold1193:162127|178264	0	12.4421	-6.71983	7.23011	0.00637942	0.0575605
AJAPscaffold1229:168876|172423	13.5025	0	6.70948	7.34723	0.00637942	0.0575605
AJAPscaffold1339:154091|166851	37.6141	4.14738	3.01668	8.71534	0.0063193	0.0575605
AJAPscaffold138:905651|932485	0	12.4421	-6.71983	7.23011	0.00637942	0.0575605
AJAPscaffold139:684616|755164	0	12.4421	-6.71983	7.23011	0.00637942	0.0575605
AJAPscaffold149:522208|529141	0	12.4421	-6.71983	7.23011	0.00637942	0.0575605
AJAPscaffold1534:17698|124658	0	12.4421	-6.71983	7.23011	0.00637942	0.0575605
AJAPscaffold178:259936|319406	0	12.4421	-6.71983	7.23011	0.00637942	0.0575605
AJAPscaffold178:287869|401563	0	12.4421	-6.71983	7.23011	0.00637942	0.0575605
AJAPscaffold196:223432|301844	0	12.4421	-6.71983	7.23011	0.00637942	0.0575605
AJAPscaffold20:1786349|1842953	0	12.4421	-6.71983	7.23011	0.00637942	0.0575605
AJAPscaffold2115:39781|63814	13.5025	0	6.70948	7.34723	0.00637942	0.0575605
AJAPscaffold2250:54173|54382	0	12.4421	-6.71983	7.23011	0.00637942	0.0575605
AJAPscaffold232:186862|201261	0	12.4421	-6.71983	7.23011	0.00637942	0.0575605
AJAPscaffold235:1132806|1139709	13.5025	0	6.70948	7.34723	0.00637942	0.0575605
AJAPscaffold254:189304|267769	0	12.4421	-6.71983	7.23011	0.00637942	0.0575605
AJAPscaffold254:202687|272923	0	12.4421	-6.71983	7.23011	0.00637942	0.0575605
AJAPscaffold423:197483|258170	0	12.4421	-6.71983	7.23011	0.00637942	0.0575605
AJAPscaffold423:272244|345868	13.5025	0	6.70948	7.34723	0.00637942	0.0575605
AJAPscaffold47:636355|706099	0	12.4421	-6.71983	7.23011	0.00637942	0.0575605
AJAPscaffold472:90616|94616	0	12.4421	-6.71983	7.23011	0.00637942	0.0575605
AJAPscaffold524:243903|350068	13.5025	0	6.70948	7.34723	0.00637942	0.0575605
AJAPscaffold592:129500|227580	13.5025	0	6.70948	7.34723	0.00637942	0.0575605
AJAPscaffold600:340708|342327	0	12.4421	-6.71983	7.23011	0.00637942	0.0575605
AJAPscaffold606:40531|237315	0	12.4421	-6.71983	7.23011	0.00637942	0.0575605
AJAPscaffold69:712516|761850	0	12.4421	-6.71983	7.23011	0.00637942	0.0575605
AJAPscaffold729:170198|267028	13.5025	0	6.70948	7.34723	0.00637942	0.0575605
AJAPscaffold729:248128|432016	0	12.4421	-6.71983	7.23011	0.00637942	0.0575605
AJAPscaffold740:60225|69679	13.5025	0	6.70948	7.34723	0.00637942	0.0575605
AJAPscaffold77:281741|434727	0	12.4421	-6.71983	7.23011	0.00637942	0.0575605
AJAPscaffold9:1455660|1563222	0	12.4421	-6.71983	7.23011	0.00637942	0.0575605
AJAPscaffold91:399063|416786	0	12.4421	-6.71983	7.23011	0.00637942	0.0575605
AJAPscaffold1193:67622|78020	3.85786	33.179	-3.1901	8.56999	0.00711607	0.0640608
AJAPscaffold69:237642|367273	287.411	48.7317	2.42887	11.5818	0.0072468	0.0650894
AJAPscaffold105:753179|753355	12.538	0	6.60362	7.26619	0.00856416	0.070219
AJAPscaffold1077:73255|80204	0	11.4053	-6.59554	7.13519	0.00856416	0.070219
AJAPscaffold110:220151|375241	12.538	0	6.60362	7.26619	0.00856416	0.070219
AJAPscaffold1129:374209|390679	0	11.4053	-6.59554	7.13519	0.00856416	0.070219
AJAPscaffold1215:89683|98761	12.538	0	6.60362	7.26619	0.00856416	0.070219
AJAPscaffold1279:123650|133026	0	11.4053	-6.59554	7.13519	0.00856416	0.070219
AJAPscaffold136:415292|416103	0	11.4053	-6.59554	7.13519	0.00856416	0.070219
AJAPscaffold1419:45086|70397	12.538	0	6.60362	7.26619	0.00856416	0.070219
AJAPscaffold1677:69724|97557	0	11.4053	-6.59554	7.13519	0.00856416	0.070219
AJAPscaffold174:533443|573911	0	11.4053	-6.59554	7.13519	0.00856416	0.070219
AJAPscaffold205:106687|117019	0	11.4053	-6.59554	7.13519	0.00856416	0.070219
AJAPscaffold205:455893|485186	0	11.4053	-6.59554	7.13519	0.00856416	0.070219
AJAPscaffold216:355731|388901	0	11.4053	-6.59554	7.13519	0.00856416	0.070219
AJAPscaffold223:235688|262963	12.538	0	6.60362	7.26619	0.00856416	0.070219
AJAPscaffold223:961397|977762	0	11.4053	-6.59554	7.13519	0.00856416	0.070219
AJAPscaffold224:203627|205990	12.538	0	6.60362	7.26619	0.00856416	0.070219
AJAPscaffold242:180177|214242	12.538	0	6.60362	7.26619	0.00856416	0.070219
AJAPscaffold270:437244|456524	0	11.4053	-6.59554	7.13519	0.00856416	0.070219
AJAPscaffold309:953164|956962	0	11.4053	-6.59554	7.13519	0.00856416	0.070219
AJAPscaffold32:941982|945328	12.538	0	6.60362	7.26619	0.00856416	0.070219
AJAPscaffold322:244620|269677	0	11.4053	-6.59554	7.13519	0.00856416	0.070219
AJAPscaffold322:45311|143025	0	11.4053	-6.59554	7.13519	0.00856416	0.070219
AJAPscaffold335:157838|198572	0	11.4053	-6.59554	7.13519	0.00856416	0.070219
AJAPscaffold360:412527|416900	12.538	0	6.60362	7.26619	0.00856416	0.070219
AJAPscaffold364:85525|101315	12.538	0	6.60362	7.26619	0.00856416	0.070219
AJAPscaffold40:227263|246527	0	11.4053	-6.59554	7.13519	0.00856416	0.070219
AJAPscaffold423:273487|322781	0	11.4053	-6.59554	7.13519	0.00856416	0.070219
AJAPscaffold474:58861|125894	0	11.4053	-6.59554	7.13519	0.00856416	0.070219
AJAPscaffold524:158292|204029	0	11.4053	-6.59554	7.13519	0.00856416	0.070219
AJAPscaffold597:142152|170324	0	11.4053	-6.59554	7.13519	0.00856416	0.070219
AJAPscaffold610:867953|967305	0	11.4053	-6.59554	7.13519	0.00856416	0.070219
AJAPscaffold682:310710|324230	12.538	0	6.60362	7.26619	0.00856416	0.070219
AJAPscaffold696:127466|280693	12.538	0	6.60362	7.26619	0.00856416	0.070219
AJAPscaffold714:150388|151613	12.538	0	6.60362	7.26619	0.00856416	0.070219
AJAPscaffold729:172319|267028	0	11.4053	-6.59554	7.13519	0.00856416	0.070219
AJAPscaffold83:493645|652590	12.538	0	6.60362	7.26619	0.00856416	0.070219
AJAPscaffold835:64669|91614	12.538	0	6.60362	7.26619	0.00856416	0.070219
AJAPscaffold860:34458|223305	0	11.4053	-6.59554	7.13519	0.00856416	0.070219
AJAPscaffold87:886647|887382	0	11.4053	-6.59554	7.13519	0.00856416	0.070219
AJAPscaffold899:247025|251273	0	11.4053	-6.59554	7.13519	0.00856416	0.070219
AJAPscaffold945:61509|93118	12.538	0	6.60362	7.26619	0.00856416	0.070219
AJAPscaffold958:149025|179262	0	11.4053	-6.59554	7.13519	0.00856416	0.070219
AJAPscaffold8:499482|663944	22.1827	111.979	-2.45725	10.3428	0.00877396	0.0717902
AJAPscaffold406:84704|147269	154.314	26.9579	2.38351	10.7116	0.00962973	0.0786295
AJAPscaffold10:576340|617168	372.284	68.4317	2.31322	11.9678	0.00988471	0.0805451
AJAPscaffold36:692820|704307	2.8934	25.9211	-3.23482	8.24235	0.0104531	0.0850013
AJAPscaffold388:32303|77498	26.0406	125.458	-2.39098	10.5146	0.010501	0.0852155
AJAPscaffold108:6621|127461	11.5736	0	6.48938	7.1802	0.0116671	0.0868332
AJAPscaffold1099:102697|150078	0	10.3684	-6.45953	7.03378	0.0116671	0.0868332
AJAPscaffold1099:130583|201228	0	10.3684	-6.45953	7.03378	0.0116671	0.0868332
AJAPscaffold1129:375867|380774	0	10.3684	-6.45953	7.03378	0.0116671	0.0868332
AJAPscaffold114:983541|1008455	11.5736	0	6.48938	7.1802	0.0116671	0.0868332
AJAPscaffold125:342692|345250	11.5736	0	6.48938	7.1802	0.0116671	0.0868332
AJAPscaffold136:354633|428931	0	10.3684	-6.45953	7.03378	0.0116671	0.0868332
AJAPscaffold138:919985|944684	11.5736	0	6.48938	7.1802	0.0116671	0.0868332
AJAPscaffold141:730495|734487	11.5736	0	6.48938	7.1802	0.0116671	0.0868332
AJAPscaffold1613:118951|119284	0	10.3684	-6.45953	7.03378	0.0116671	0.0868332
AJAPscaffold1684:50733|53100	0	10.3684	-6.45953	7.03378	0.0116671	0.0868332
AJAPscaffold184:289886|389607	11.5736	0	6.48938	7.1802	0.0116671	0.0868332
AJAPscaffold196:235980|383629	11.5736	0	6.48938	7.1802	0.0116671	0.0868332
AJAPscaffold217:255827|284657	0	10.3684	-6.45953	7.03378	0.0116671	0.0868332
AJAPscaffold223:285469|305551	0	10.3684	-6.45953	7.03378	0.0116671	0.0868332
AJAPscaffold235:575175|600246	0	10.3684	-6.45953	7.03378	0.0116671	0.0868332
AJAPscaffold281:282462|337813	11.5736	0	6.48938	7.1802	0.0116671	0.0868332
AJAPscaffold298:218192|326065	0	10.3684	-6.45953	7.03378	0.0116671	0.0868332
AJAPscaffold32:945901|946110	11.5736	0	6.48938	7.1802	0.0116671	0.0868332
AJAPscaffold326:134571|213611	0	10.3684	-6.45953	7.03378	0.0116671	0.0868332
AJAPscaffold345:128250|131264	11.5736	0	6.48938	7.1802	0.0116671	0.0868332
AJAPscaffold354:310618|420419	0	10.3684	-6.45953	7.03378	0.0116671	0.0868332
AJAPscaffold372:302250|333900	0	10.3684	-6.45953	7.03378	0.0116671	0.0868332
AJAPscaffold388:23671|27772	0	10.3684	-6.45953	7.03378	0.0116671	0.0868332
AJAPscaffold397:6091|16914	0	10.3684	-6.45953	7.03378	0.0116671	0.0868332
AJAPscaffold409:543309|544746	0	10.3684	-6.45953	7.03378	0.0116671	0.0868332
AJAPscaffold435:882515|1014271	11.5736	0	6.48938	7.1802	0.0116671	0.0868332
AJAPscaffold441:117328|135558	0	10.3684	-6.45953	7.03378	0.0116671	0.0868332
AJAPscaffold473:618257|641112	0	10.3684	-6.45953	7.03378	0.0116671	0.0868332
AJAPscaffold510:248559|265759	11.5736	0	6.48938	7.1802	0.0116671	0.0868332
AJAPscaffold526:18320|21815	0	10.3684	-6.45953	7.03378	0.0116671	0.0868332
AJAPscaffold577:284531|304862	0	10.3684	-6.45953	7.03378	0.0116671	0.0868332
AJAPscaffold59:41492|145457	11.5736	0	6.48938	7.1802	0.0116671	0.0868332
AJAPscaffold592:249698|249877	0	10.3684	-6.45953	7.03378	0.0116671	0.0868332
AJAPscaffold610:838312|901423	0	10.3684	-6.45953	7.03378	0.0116671	0.0868332
AJAPscaffold631:79431|101056	0	10.3684	-6.45953	7.03378	0.0116671	0.0868332
AJAPscaffold674:241270|350895	0	10.3684	-6.45953	7.03378	0.0116671	0.0868332
AJAPscaffold69:237642|290192	0	10.3684	-6.45953	7.03378	0.0116671	0.0868332
AJAPscaffold69:291970|448706	0	10.3684	-6.45953	7.03378	0.0116671	0.0868332
AJAPscaffold777:269182|281559	0	10.3684	-6.45953	7.03378	0.0116671	0.0868332
AJAPscaffold8:821380|843089	0	10.3684	-6.45953	7.03378	0.0116671	0.0868332
AJAPscaffold85:303963|404877	0	10.3684	-6.45953	7.03378	0.0116671	0.0868332
AJAPscaffold9:1425548|1529061	0	10.3684	-6.45953	7.03378	0.0116671	0.0868332
AJAPscaffold936:199755|249149	0	10.3684	-6.45953	7.03378	0.0116671	0.0868332
AJAPscaffold2:300753|471098	2.8934	24.8843	-3.1762	8.19533	0.0121407	0.0900187
AJAPscaffold740:229165|231538	27.005	3.11053	2.94226	8.2974	0.0121407	0.0900187
AJAPscaffold8:603874|664959	22.1827	2.07369	3.21856	8.02904	0.0125866	0.0931505
AJAPscaffold238:383264|390665	5.78679	33.179	-2.62093	8.63665	0.0126934	0.0937653
AJAPscaffold1829:1101|1617	26.0406	3.11053	2.89005	8.25656	0.0141499	0.104135
AJAPscaffold29:740791|742494	2.8934	23.8474	-3.1151	8.14677	0.0141499	0.104135
AJAPscaffold10:1186401|1190581	10.6091	0	6.36531	7.08861	0.0161545	0.107479
AJAPscaffold102:138235|243921	10.6091	0	6.36531	7.08861	0.0161545	0.107479
AJAPscaffold108:12468|43187	10.6091	0	6.36531	7.08861	0.0161545	0.107479
AJAPscaffold108:38709|127461	0	9.3316	-6.30934	6.92492	0.0161545	0.107479
AJAPscaffold1127:110655|150748	10.6091	0	6.36531	7.08861	0.0161545	0.107479
AJAPscaffold114:827381|1007557	10.6091	0	6.36531	7.08861	0.0161545	0.107479
AJAPscaffold114:946313|1030291	21.2182	2.07369	3.15481	7.97952	0.0151503	0.107479
AJAPscaffold1242:21812|30830	0	9.3316	-6.30934	6.92492	0.0161545	0.107479
AJAPscaffold13:1253220|1267421	10.6091	0	6.36531	7.08861	0.0161545	0.107479
AJAPscaffold1318:89413|140895	10.6091	0	6.36531	7.08861	0.0161545	0.107479
AJAPscaffold139:561698|675142	0	9.3316	-6.30934	6.92492	0.0161545	0.107479
AJAPscaffold1434:123361|153584	10.6091	0	6.36531	7.08861	0.0161545	0.107479
AJAPscaffold1457:90274|151436	0	9.3316	-6.30934	6.92492	0.0161545	0.107479
AJAPscaffold164:33689|36718	10.6091	0	6.36531	7.08861	0.0161545	0.107479
AJAPscaffold1712:68035|69605	0	9.3316	-6.30934	6.92492	0.0161545	0.107479
AJAPscaffold184:260264|352188	10.6091	0	6.36531	7.08861	0.0161545	0.107479
AJAPscaffold1916:99811|100268	10.6091	0	6.36531	7.08861	0.0161545	0.107479
AJAPscaffold2058:72082|81376	10.6091	0	6.36531	7.08861	0.0161545	0.107479
AJAPscaffold214:34378|38485	10.6091	0	6.36531	7.08861	0.0161545	0.107479
AJAPscaffold2176:19365|19505	0	9.3316	-6.30934	6.92492	0.0161545	0.107479
AJAPscaffold2208:44110|64721	0	9.3316	-6.30934	6.92492	0.0161545	0.107479
AJAPscaffold237:501023|528300	0	9.3316	-6.30934	6.92492	0.0161545	0.107479
AJAPscaffold278:755230|755438	10.6091	0	6.36531	7.08861	0.0161545	0.107479
AJAPscaffold283:373065|379074	10.6091	0	6.36531	7.08861	0.0161545	0.107479
AJAPscaffold30:10545|43078	10.6091	0	6.36531	7.08861	0.0161545	0.107479
AJAPscaffold312:670736|794518	10.6091	0	6.36531	7.08861	0.0161545	0.107479
AJAPscaffold322:45311|129963	0	9.3316	-6.30934	6.92492	0.0161545	0.107479
AJAPscaffold350:90838|91083	0	9.3316	-6.30934	6.92492	0.0161545	0.107479
AJAPscaffold364:88002|104317	10.6091	0	6.36531	7.08861	0.0161545	0.107479
AJAPscaffold388:37171|177325	21.2182	2.07369	3.15481	7.97952	0.0151503	0.107479
AJAPscaffold388:80597|82715	0	9.3316	-6.30934	6.92492	0.0161545	0.107479
AJAPscaffold388:83443|91272	10.6091	0	6.36531	7.08861	0.0161545	0.107479
AJAPscaffold4:796111|905487	0	9.3316	-6.30934	6.92492	0.0161545	0.107479
AJAPscaffold406:126114|135881	0	9.3316	-6.30934	6.92492	0.0161545	0.107479
AJAPscaffold422:74098|80193	10.6091	0	6.36531	7.08861	0.0161545	0.107479
AJAPscaffold423:315236|337246	0	9.3316	-6.30934	6.92492	0.0161545	0.107479
AJAPscaffold524:189835|350068	0	9.3316	-6.30934	6.92492	0.0161545	0.107479
AJAPscaffold524:243903|296105	0	9.3316	-6.30934	6.92492	0.0161545	0.107479
AJAPscaffold548:110271|115685	10.6091	0	6.36531	7.08861	0.0161545	0.107479
AJAPscaffold554:115603|126749	0	9.3316	-6.30934	6.92492	0.0161545	0.107479
AJAPscaffold566:74785|78755	0	9.3316	-6.30934	6.92492	0.0161545	0.107479
AJAPscaffold592:127567|142326	0	9.3316	-6.30934	6.92492	0.0161545	0.107479
AJAPscaffold60:530009|645716	0	9.3316	-6.30934	6.92492	0.0161545	0.107479
AJAPscaffold609:328185|432501	0	9.3316	-6.30934	6.92492	0.0161545	0.107479
AJAPscaffold615:290257|308900	0	9.3316	-6.30934	6.92492	0.0161545	0.107479
AJAPscaffold67:659280|731792	10.6091	0	6.36531	7.08861	0.0161545	0.107479
AJAPscaffold67:676760|695316	0	9.3316	-6.30934	6.92492	0.0161545	0.107479
AJAPscaffold676:181272|310715	0	9.3316	-6.30934	6.92492	0.0161545	0.107479
AJAPscaffold696:32488|165085	0	9.3316	-6.30934	6.92492	0.0161545	0.107479
AJAPscaffold729:159716|283622	0	9.3316	-6.30934	6.92492	0.0161545	0.107479
AJAPscaffold817:89191|167700	10.6091	0	6.36531	7.08861	0.0161545	0.107479
AJAPscaffold844:205155|227035	10.6091	0	6.36531	7.08861	0.0161545	0.107479
AJAPscaffold859:248731|276350	10.6091	0	6.36531	7.08861	0.0161545	0.107479
AJAPscaffold860:152583|223305	0	9.3316	-6.30934	6.92492	0.0161545	0.107479
AJAPscaffold860:359279|362336	0	9.3316	-6.30934	6.92492	0.0161545	0.107479
AJAPscaffold91:113868|154438	0	9.3316	-6.30934	6.92492	0.0161545	0.107479
AJAPscaffold973:169045|213168	0	9.3316	-6.30934	6.92492	0.0161545	0.107479
AJAPscaffold174:540766|580959	1.92893	18.6632	-3.31766	7.82014	0.0183347	0.121779
AJAPscaffold10:576340|621878	92.5887	17.6263	2.25697	10.021	0.0191796	0.127177
AJAPscaffold1030:28398|65031	9.64465	0	6.22956	6.99066	0.0227752	0.13394
AJAPscaffold104:442823|449691	0	8.29475	-6.14169	6.80742	0.0227752	0.13394
AJAPscaffold105:176583|235768	9.64465	0	6.22956	6.99066	0.0227752	0.13394
AJAPscaffold1099:90282|119253	0	8.29475	-6.14169	6.80742	0.0227752	0.13394
AJAPscaffold114:976760|1030291	0	8.29475	-6.14169	6.80742	0.0227752	0.13394
AJAPscaffold1149:133769|160970	9.64465	0	6.22956	6.99066	0.0227752	0.13394
AJAPscaffold1196:238103|300854	9.64465	0	6.22956	6.99066	0.0227752	0.13394
AJAPscaffold1204:70214|89421	9.64465	0	6.22956	6.99066	0.0227752	0.13394
AJAPscaffold1264:86846|133447	9.64465	0	6.22956	6.99066	0.0227752	0.13394
AJAPscaffold1288:114745|115513	0	8.29475	-6.14169	6.80742	0.0227752	0.13394
AJAPscaffold1306:160099|319431	0	8.29475	-6.14169	6.80742	0.0227752	0.13394
AJAPscaffold1306:49250|94671	0	8.29475	-6.14169	6.80742	0.0227752	0.13394
AJAPscaffold1357:149980|163688	9.64465	0	6.22956	6.99066	0.0227752	0.13394
AJAPscaffold138:712268|726274	0	8.29475	-6.14169	6.80742	0.0227752	0.13394
AJAPscaffold141:912654|915148	0	8.29475	-6.14169	6.80742	0.0227752	0.13394
AJAPscaffold1419:120037|121431	0	8.29475	-6.14169	6.80742	0.0227752	0.13394
AJAPscaffold142:500151|637362	0	8.29475	-6.14169	6.80742	0.0227752	0.13394
AJAPscaffold142:548115|637362	9.64465	0	6.22956	6.99066	0.0227752	0.13394
AJAPscaffold1455:137194|139047	0	8.29475	-6.14169	6.80742	0.0227752	0.13394
AJAPscaffold163:501475|604414	0	8.29475	-6.14169	6.80742	0.0227752	0.13394
AJAPscaffold1636:23248|24459	0	8.29475	-6.14169	6.80742	0.0227752	0.13394
AJAPscaffold164:12503|14579	0	8.29475	-6.14169	6.80742	0.0227752	0.13394
AJAPscaffold167:468474|513813	0	8.29475	-6.14169	6.80742	0.0227752	0.13394
AJAPscaffold167:469346|514299	0	8.29475	-6.14169	6.80742	0.0227752	0.13394
AJAPscaffold169:35561|35803	9.64465	0	6.22956	6.99066	0.0227752	0.13394
AJAPscaffold180:359511|443097	0	8.29475	-6.14169	6.80742	0.0227752	0.13394
AJAPscaffold1808:9059|42634	0	8.29475	-6.14169	6.80742	0.0227752	0.13394
AJAPscaffold183:415996|435647	9.64465	0	6.22956	6.99066	0.0227752	0.13394
AJAPscaffold187:267082|403155	0	8.29475	-6.14169	6.80742	0.0227752	0.13394
AJAPscaffold196:301016|362292	0	8.29475	-6.14169	6.80742	0.0227752	0.13394
AJAPscaffold216:385465|405728	0	8.29475	-6.14169	6.80742	0.0227752	0.13394
AJAPscaffold224:411855|454873	0	8.29475	-6.14169	6.80742	0.0227752	0.13394
AJAPscaffold2265:31407|32085	9.64465	0	6.22956	6.99066	0.0227752	0.13394
AJAPscaffold234:619633|713603	0	8.29475	-6.14169	6.80742	0.0227752	0.13394
AJAPscaffold242:13176|96814	9.64465	0	6.22956	6.99066	0.0227752	0.13394
AJAPscaffold2445:50898|61425	9.64465	0	6.22956	6.99066	0.0227752	0.13394
AJAPscaffold2627:56862|58144	0	8.29475	-6.14169	6.80742	0.0227752	0.13394
AJAPscaffold28:11473|14187	0	8.29475	-6.14169	6.80742	0.0227752	0.13394
AJAPscaffold281:893631|1030817	9.64465	0	6.22956	6.99066	0.0227752	0.13394
AJAPscaffold315:459376|462494	0	8.29475	-6.14169	6.80742	0.0227752	0.13394
AJAPscaffold347:344835|345164	9.64465	0	6.22956	6.99066	0.0227752	0.13394
AJAPscaffold392:7535|32723	0	8.29475	-6.14169	6.80742	0.0227752	0.13394
AJAPscaffold399:203385|301043	9.64465	0	6.22956	6.99066	0.0227752	0.13394
AJAPscaffold40:230002|250456	0	8.29475	-6.14169	6.80742	0.0227752	0.13394
AJAPscaffold411:681834|704015	0	8.29475	-6.14169	6.80742	0.0227752	0.13394
AJAPscaffold417:107651|116201	0	8.29475	-6.14169	6.80742	0.0227752	0.13394
AJAPscaffold435:880118|1012138	0	8.29475	-6.14169	6.80742	0.0227752	0.13394
AJAPscaffold458:265978|304405	0	8.29475	-6.14169	6.80742	0.0227752	0.13394
AJAPscaffold46:141916|145024	9.64465	0	6.22956	6.99066	0.0227752	0.13394
AJAPscaffold473:434140|441388	9.64465	0	6.22956	6.99066	0.0227752	0.13394
AJAPscaffold482:391509|408264	0	8.29475	-6.14169	6.80742	0.0227752	0.13394
AJAPscaffold502:81773|85345	9.64465	0	6.22956	6.99066	0.0227752	0.13394
AJAPscaffold524:288384|343762	0	8.29475	-6.14169	6.80742	0.0227752	0.13394
AJAPscaffold545:338311|343599	9.64465	0	6.22956	6.99066	0.0227752	0.13394
AJAPscaffold56:41175|51964	9.64465	0	6.22956	6.99066	0.0227752	0.13394
AJAPscaffold574:208460|241553	0	8.29475	-6.14169	6.80742	0.0227752	0.13394
AJAPscaffold587:184916|273112	0	8.29475	-6.14169	6.80742	0.0227752	0.13394
AJAPscaffold59:146710|229957	0	8.29475	-6.14169	6.80742	0.0227752	0.13394
AJAPscaffold6:1441017|1447901	9.64465	0	6.22956	6.99066	0.0227752	0.13394
AJAPscaffold603:108928|120784	0	8.29475	-6.14169	6.80742	0.0227752	0.13394
AJAPscaffold650:222451|233075	0	8.29475	-6.14169	6.80742	0.0227752	0.13394
AJAPscaffold67:694480|734167	0	8.29475	-6.14169	6.80742	0.0227752	0.13394
AJAPscaffold689:81949|172578	9.64465	0	6.22956	6.99066	0.0227752	0.13394
AJAPscaffold696:116160|129873	0	8.29475	-6.14169	6.80742	0.0227752	0.13394
AJAPscaffold696:119096|133709	0	8.29475	-6.14169	6.80742	0.0227752	0.13394
AJAPscaffold696:119096|136167	9.64465	0	6.22956	6.99066	0.0227752	0.13394
AJAPscaffold720:619242|677882	0	8.29475	-6.14169	6.80742	0.0227752	0.13394
AJAPscaffold74:376584|380964	9.64465	0	6.22956	6.99066	0.0227752	0.13394
AJAPscaffold75:482046|552559	0	8.29475	-6.14169	6.80742	0.0227752	0.13394
AJAPscaffold773:258530|262393	0	8.29475	-6.14169	6.80742	0.0227752	0.13394
AJAPscaffold8:504766|649697	9.64465	0	6.22956	6.99066	0.0227752	0.13394
AJAPscaffold809:109619|165484	0	8.29475	-6.14169	6.80742	0.0227752	0.13394
AJAPscaffold859:247424|276028	0	8.29475	-6.14169	6.80742	0.0227752	0.13394
AJAPscaffold9:1425548|1501407	9.64465	0	6.22956	6.99066	0.0227752	0.13394
AJAPscaffold96:282668|289605	0	8.29475	-6.14169	6.80742	0.0227752	0.13394
AJAPscaffold974:59427|159969	0	8.29475	-6.14169	6.80742	0.0227752	0.13394
AJAPscaffold1084:12942|66244	619.187	2212.62	-1.96553	14.7134	0.0230578	0.1354
AJAPscaffold1424:90115|161610	71.3704	14.5158	2.1601	9.67954	0.0249613	0.146361
AJAPscaffold610:860931|955509	42.4365	7.25791	2.40017	8.94395	0.0251212	0.14708
AJAPscaffold631:83777|105174	34.7208	5.18422	2.58777	8.65689	0.025843	0.151082
AJAPscaffold75:475229|644952	212.182	48.7317	1.9913	11.2274	0.0262265	0.153098
AJAPscaffold64:293492|312693	22.1827	3.11053	2.65997	8.08019	0.0271201	0.158081
AJAPscaffold2143:15709|18643	25.0761	4.14738	2.43421	8.25971	0.030963	0.180215
AJAPscaffold1011:61101|71915	8.68019	0	6.07969	6.88538	0.0327643	0.183146
AJAPscaffold1057:60273|73299	8.68019	0	6.07969	6.88538	0.0327643	0.183146
AJAPscaffold1147:65831|76327	8.68019	0	6.07969	6.88538	0.0327643	0.183146
AJAPscaffold1167:73077|85100	8.68019	0	6.07969	6.88538	0.0327643	0.183146
AJAPscaffold1196:48826|52234	8.68019	0	6.07969	6.88538	0.0327643	0.183146
AJAPscaffold120:458031|530727	8.68019	0	6.07969	6.88538	0.0327643	0.183146
AJAPscaffold120:936147|1014791	8.68019	0	6.07969	6.88538	0.0327643	0.183146
AJAPscaffold1210:153637|183077	8.68019	0	6.07969	6.88538	0.0327643	0.183146
AJAPscaffold136:585577|591555	8.68019	0	6.07969	6.88538	0.0327643	0.183146
AJAPscaffold1392:91724|96136	8.68019	0	6.07969	6.88538	0.0327643	0.183146
AJAPscaffold16:479013|510515	8.68019	0	6.07969	6.88538	0.0327643	0.183146
AJAPscaffold249:825424|847598	8.68019	0	6.07969	6.88538	0.0327643	0.183146
AJAPscaffold308:66124|66468	8.68019	0	6.07969	6.88538	0.0327643	0.183146
AJAPscaffold313:708116|708781	8.68019	0	6.07969	6.88538	0.0327643	0.183146
AJAPscaffold316:53138|54063	8.68019	0	6.07969	6.88538	0.0327643	0.183146
AJAPscaffold32:944331|946110	8.68019	0	6.07969	6.88538	0.0327643	0.183146
AJAPscaffold401:205243|205480	8.68019	0	6.07969	6.88538	0.0327643	0.183146
AJAPscaffold435:878994|1011432	8.68019	0	6.07969	6.88538	0.0327643	0.183146
AJAPscaffold54:355912|358140	8.68019	0	6.07969	6.88538	0.0327643	0.183146
AJAPscaffold597:158346|227676	8.68019	0	6.07969	6.88538	0.0327643	0.183146
AJAPscaffold633:207329|284722	8.68019	0	6.07969	6.88538	0.0327643	0.183146
AJAPscaffold784:265280|276637	8.68019	0	6.07969	6.88538	0.0327643	0.183146
AJAPscaffold838:195788|199173	8.68019	0	6.07969	6.88538	0.0327643	0.183146
AJAPscaffold859:247117|250749	8.68019	0	6.07969	6.88538	0.0327643	0.183146
AJAPscaffold9:1007765|1011721	8.68019	0	6.07969	6.88538	0.0327643	0.183146
AJAPscaffold974:57100|157885	8.68019	0	6.07969	6.88538	0.0327643	0.183146
AJAPscaffold975:7478|55138	8.68019	0	6.07969	6.88538	0.0327643	0.183146
AJAPscaffold983:151335|210514	8.68019	0	6.07969	6.88538	0.0327643	0.183146
AJAPscaffold152:975640|990506	1.92893	15.5527	-3.05646	7.62287	0.0336648	0.187914
AJAPscaffold282:364989|465930	53.0456	11.4053	2.07763	9.29116	0.0367901	0.20507
AJAPscaffold1435:174410|225006	2.8934	18.6632	-2.76345	7.87688	0.0385026	0.214012
AJAPscaffold52:841479|843666	20.2538	3.11053	2.52953	7.98293	0.0385026	0.214012
AJAPscaffold10:534908|585644	0	7.25791	-5.95196	6.67979	0.0482191	0.223402
AJAPscaffold100:438134|554041	6.75126	0	5.7232	6.64784	0.0482191	0.223402
AJAPscaffold1021:331128|340492	0	7.25791	-5.95196	6.67979	0.0482191	0.223402
AJAPscaffold1022:76795|79338	7.71572	0	5.91243	6.77161	0.0482191	0.223402
AJAPscaffold1044:53075|129969	7.71572	0	5.91243	6.77161	0.0482191	0.223402
AJAPscaffold105:197795|256006	7.71572	0	5.91243	6.77161	0.0482191	0.223402
AJAPscaffold106:646779|650033	6.75126	0	5.7232	6.64784	0.0482191	0.223402
AJAPscaffold1060:271807|291858	6.75126	0	5.7232	6.64784	0.0482191	0.223402
AJAPscaffold108:7103|38293	0	7.25791	-5.95196	6.67979	0.0482191	0.223402
AJAPscaffold1099:119084|189044	6.75126	0	5.7232	6.64784	0.0482191	0.223402
AJAPscaffold11:432365|433812	7.71572	0	5.91243	6.77161	0.0482191	0.223402
AJAPscaffold1105:61502|105458	0	7.25791	-5.95196	6.67979	0.0482191	0.223402
AJAPscaffold111:61507|84931	6.75126	0	5.7232	6.64784	0.0482191	0.223402
AJAPscaffold1136:172072|173269	6.75126	0	5.7232	6.64784	0.0482191	0.223402
AJAPscaffold1149:160971|199123	6.75126	0	5.7232	6.64784	0.0482191	0.223402
AJAPscaffold116:306595|372785	7.71572	0	5.91243	6.77161	0.0482191	0.223402
AJAPscaffold119:620730|621360	18.3248	3.11053	2.38611	7.87843	0.0461955	0.223402
AJAPscaffold12:220672|267831	6.75126	0	5.7232	6.64784	0.0482191	0.223402
AJAPscaffold1229:158886|179193	0	7.25791	-5.95196	6.67979	0.0482191	0.223402
AJAPscaffold128:186525|187121	6.75126	0	5.7232	6.64784	0.0482191	0.223402
AJAPscaffold1308:38194|66965	6.75126	0	5.7232	6.64784	0.0482191	0.223402
AJAPscaffold1314:117096|117590	0	7.25791	-5.95196	6.67979	0.0482191	0.223402
AJAPscaffold1344:6966|16507	0	7.25791	-5.95196	6.67979	0.0482191	0.223402
AJAPscaffold1424:61190|63142	7.71572	0	5.91243	6.77161	0.0482191	0.223402
AJAPscaffold1440:104777|112238	6.75126	0	5.7232	6.64784	0.0482191	0.223402
AJAPscaffold1489:22085|22543	7.71572	0	5.91243	6.77161	0.0482191	0.223402
AJAPscaffold15:621916|622203	5.78679	23.8474	-2.14651	8.27833	0.0446974	0.223402
AJAPscaffold1534:51620|99592	0	7.25791	-5.95196	6.67979	0.0482191	0.223402
AJAPscaffold1579:110777|136925	6.75126	0	5.7232	6.64784	0.0482191	0.223402
AJAPscaffold161:267193|286468	0	7.25791	-5.95196	6.67979	0.0482191	0.223402
AJAPscaffold1699:69274|70615	7.71572	0	5.91243	6.77161	0.0482191	0.223402
AJAPscaffold1736:100867|119685	6.75126	0	5.7232	6.64784	0.0482191	0.223402
AJAPscaffold178:270270|382745	0	7.25791	-5.95196	6.67979	0.0482191	0.223402
AJAPscaffold1837:86709|89748	50.1522	11.4053	1.99692	9.22985	0.0459152	0.223402
AJAPscaffold184:326609|394851	6.75126	0	5.7232	6.64784	0.0482191	0.223402
AJAPscaffold186:512014|541480	6.75126	0	5.7232	6.64784	0.0482191	0.223402
AJAPscaffold1894:13443|13925	0	7.25791	-5.95196	6.67979	0.0482191	0.223402
AJAPscaffold1895:1148|11388	6.75126	0	5.7232	6.64784	0.0482191	0.223402
AJAPscaffold1907:78215|89037	0	7.25791	-5.95196	6.67979	0.0482191	0.223402
AJAPscaffold196:282545|383629	6.75126	0	5.7232	6.64784	0.0482191	0.223402
AJAPscaffold1963:93671|97302	7.71572	0	5.91243	6.77161	0.0482191	0.223402
AJAPscaffold202:108880|144172	6.75126	0	5.7232	6.64784	0.0482191	0.223402
AJAPscaffold223:952282|969125	0	7.25791	-5.95196	6.67979	0.0482191	0.223402
AJAPscaffold224:411855|551631	0	7.25791	-5.95196	6.67979	0.0482191	0.223402
AJAPscaffold2248:6122|6369	0	7.25791	-5.95196	6.67979	0.0482191	0.223402
AJAPscaffold234:716397|735005	0	7.25791	-5.95196	6.67979	0.0482191	0.223402
AJAPscaffold235:1124438|1139709	6.75126	0	5.7232	6.64784	0.0482191	0.223402
AJAPscaffold2356:60495|64271	7.71572	0	5.91243	6.77161	0.0482191	0.223402
AJAPscaffold238:365061|368955	7.71572	0	5.91243	6.77161	0.0482191	0.223402
AJAPscaffold24:325335|336877	6.75126	0	5.7232	6.64784	0.0482191	0.223402
AJAPscaffold240:324555|355559	7.71572	0	5.91243	6.77161	0.0482191	0.223402
AJAPscaffold246:761352|770457	0	7.25791	-5.95196	6.67979	0.0482191	0.223402
AJAPscaffold254:117386|206909	6.75126	0	5.7232	6.64784	0.0482191	0.223402
AJAPscaffold259:555183|560886	7.71572	0	5.91243	6.77161	0.0482191	0.223402
AJAPscaffold267:150312|167405	0	7.25791	-5.95196	6.67979	0.0482191	0.223402
AJAPscaffold2670:29614|39924	6.75126	0	5.7232	6.64784	0.0482191	0.223402
AJAPscaffold27:130604|168419	7.71572	0	5.91243	6.77161	0.0482191	0.223402
AJAPscaffold2714:29080|48366	0	7.25791	-5.95196	6.67979	0.0482191	0.223402
AJAPscaffold281:1031767|1066056	0	7.25791	-5.95196	6.67979	0.0482191	0.223402
AJAPscaffold284:551727|591854	6.75126	0	5.7232	6.64784	0.0482191	0.223402
AJAPscaffold2903:14328|15212	6.75126	0	5.7232	6.64784	0.0482191	0.223402
AJAPscaffold30:1571349|1673163	0	7.25791	-5.95196	6.67979	0.0482191	0.223402
AJAPscaffold300:488780|517656	7.71572	0	5.91243	6.77161	0.0482191	0.223402
AJAPscaffold309:234514|381879	6.75126	0	5.7232	6.64784	0.0482191	0.223402
AJAPscaffold316:52327|53359	6.75126	0	5.7232	6.64784	0.0482191	0.223402
AJAPscaffold322:206455|326277	0	7.25791	-5.95196	6.67979	0.0482191	0.223402
AJAPscaffold33:110918|137972	0	7.25791	-5.95196	6.67979	0.0482191	0.223402
AJAPscaffold343:952651|954031	6.75126	0	5.7232	6.64784	0.0482191	0.223402
AJAPscaffold347:343468|345164	12.538	46.658	-2.01302	9.19904	0.0426136	0.223402
AJAPscaffold35:239789|241026	8.68019	33.179	-2.04659	8.73094	0.0449855	0.223402
AJAPscaffold352:701726|791716	6.75126	0	5.7232	6.64784	0.0482191	0.223402
AJAPscaffold362:169420|194994	0	7.25791	-5.95196	6.67979	0.0482191	0.223402
AJAPscaffold388:145576|247557	6.75126	0	5.7232	6.64784	0.0482191	0.223402
AJAPscaffold388:78226|177325	0	7.25791	-5.95196	6.67979	0.0482191	0.223402
AJAPscaffold399:203385|255054	0	7.25791	-5.95196	6.67979	0.0482191	0.223402
AJAPscaffold402:159002|170254	7.71572	0	5.91243	6.77161	0.0482191	0.223402
AJAPscaffold423:188877|329942	6.75126	0	5.7232	6.64784	0.0482191	0.223402
AJAPscaffold436:380360|380611	6.75126	0	5.7232	6.64784	0.0482191	0.223402
AJAPscaffold442:414267|522308	6.75126	0	5.7232	6.64784	0.0482191	0.223402
AJAPscaffold453:128217|135937	6.75126	0	5.7232	6.64784	0.0482191	0.223402
AJAPscaffold453:23512|50571	7.71572	0	5.91243	6.77161	0.0482191	0.223402
AJAPscaffold46:143858|145024	7.71572	0	5.91243	6.77161	0.0482191	0.223402
AJAPscaffold462:500195|540076	6.75126	0	5.7232	6.64784	0.0482191	0.223402
AJAPscaffold464:104163|117838	6.75126	0	5.7232	6.64784	0.0482191	0.223402
AJAPscaffold471:431936|439886	0	7.25791	-5.95196	6.67979	0.0482191	0.223402
AJAPscaffold475:213517|216517	6.75126	0	5.7232	6.64784	0.0482191	0.223402
AJAPscaffold480:258600|267752	1.92893	14.5158	-2.95771	7.55084	0.0417569	0.223402
AJAPscaffold488:549228|696205	6.75126	0	5.7232	6.64784	0.0482191	0.223402
AJAPscaffold496:164098|171893	6.75126	0	5.7232	6.64784	0.0482191	0.223402
AJAPscaffold504:36660|96929	0	7.25791	-5.95196	6.67979	0.0482191	0.223402
AJAPscaffold524:186259|350065	0	7.25791	-5.95196	6.67979	0.0482191	0.223402
AJAPscaffold55:228100|254820	6.75126	0	5.7232	6.64784	0.0482191	0.223402
AJAPscaffold551:258296|367855	0	7.25791	-5.95196	6.67979	0.0482191	0.223402
AJAPscaffold555:187780|189826	7.71572	0	5.91243	6.77161	0.0482191	0.223402
AJAPscaffold562:299027|299271	7.71572	0	5.91243	6.77161	0.0482191	0.223402
AJAPscaffold575:478631|480018	7.71572	0	5.91243	6.77161	0.0482191	0.223402
AJAPscaffold576:239596|256811	6.75126	0	5.7232	6.64784	0.0482191	0.223402
AJAPscaffold59:160665|232191	6.75126	0	5.7232	6.64784	0.0482191	0.223402
AJAPscaffold592:129500|224652	7.71572	0	5.91243	6.77161	0.0482191	0.223402
AJAPscaffold592:136286|225629	0	7.25791	-5.95196	6.67979	0.0482191	0.223402
AJAPscaffold592:137237|142326	6.75126	0	5.7232	6.64784	0.0482191	0.223402
AJAPscaffold603:110625|119147	6.75126	0	5.7232	6.64784	0.0482191	0.223402
AJAPscaffold61:614231|629493	6.75126	0	5.7232	6.64784	0.0482191	0.223402
AJAPscaffold610:1032432|1097979	7.71572	0	5.91243	6.77161	0.0482191	0.223402
AJAPscaffold610:953466|1024190	6.75126	0	5.7232	6.64784	0.0482191	0.223402
AJAPscaffold615:280770|297737	7.71572	0	5.91243	6.77161	0.0482191	0.223402
AJAPscaffold630:367567|372200	6.75126	0	5.7232	6.64784	0.0482191	0.223402
AJAPscaffold632:104112|111141	0	7.25791	-5.95196	6.67979	0.0482191	0.223402
AJAPscaffold64:289170|306697	0	7.25791	-5.95196	6.67979	0.0482191	0.223402
AJAPscaffold649:170719|240183	7.71572	0	5.91243	6.77161	0.0482191	0.223402
AJAPscaffold665:106027|123726	0	7.25791	-5.95196	6.67979	0.0482191	0.223402
AJAPscaffold665:99184|123726	0	7.25791	-5.95196	6.67979	0.0482191	0.223402
AJAPscaffold676:56305|237742	7.71572	0	5.91243	6.77161	0.0482191	0.223402
AJAPscaffold689:72377|264537	0	7.25791	-5.95196	6.67979	0.0482191	0.223402
AJAPscaffold69:121294|273148	7.71572	0	5.91243	6.77161	0.0482191	0.223402
AJAPscaffold69:237642|292984	6.75126	0	5.7232	6.64784	0.0482191	0.223402
AJAPscaffold69:705379|847295	6.75126	0	5.7232	6.64784	0.0482191	0.223402
AJAPscaffold713:326179|326560	0	7.25791	-5.95196	6.67979	0.0482191	0.223402
AJAPscaffold714:138646|159132	6.75126	0	5.7232	6.64784	0.0482191	0.223402
AJAPscaffold714:138646|177406	7.71572	0	5.91243	6.77161	0.0482191	0.223402
AJAPscaffold724:328132|345178	6.75126	0	5.7232	6.64784	0.0482191	0.223402
AJAPscaffold75:602999|665116	7.71572	0	5.91243	6.77161	0.0482191	0.223402
AJAPscaffold750:47259|47553	6.75126	0	5.7232	6.64784	0.0482191	0.223402
AJAPscaffold778:401169|402228	6.75126	0	5.7232	6.64784	0.0482191	0.223402
AJAPscaffold792:63697|255715	0	7.25791	-5.95196	6.67979	0.0482191	0.223402
AJAPscaffold803:22765|26785	7.71572	0	5.91243	6.77161	0.0482191	0.223402
AJAPscaffold808:208515|208851	6.75126	0	5.7232	6.64784	0.0482191	0.223402
AJAPscaffold809:109619|205156	7.71572	0	5.91243	6.77161	0.0482191	0.223402
AJAPscaffold809:109619|256510	7.71572	0	5.91243	6.77161	0.0482191	0.223402
AJAPscaffold818:472513|474423	0	7.25791	-5.95196	6.67979	0.0482191	0.223402
AJAPscaffold83:482546|535543	7.71572	0	5.91243	6.77161	0.0482191	0.223402
AJAPscaffold83:51106|56765	0	7.25791	-5.95196	6.67979	0.0482191	0.223402
AJAPscaffold87:933024|948029	6.75126	0	5.7232	6.64784	0.0482191	0.223402
AJAPscaffold876:181986|183278	7.71572	0	5.91243	6.77161	0.0482191	0.223402
AJAPscaffold920:27894|28195	7.71572	0	5.91243	6.77161	0.0482191	0.223402
AJAPscaffold928:173584|206854	0	7.25791	-5.95196	6.67979	0.0482191	0.223402
AJAPscaffold945:82350|83863	0	7.25791	-5.95196	6.67979	0.0482191	0.223402
AJAPscaffold946:376129|383459	6.75126	0	5.7232	6.64784	0.0482191	0.223402
AJAPscaffold96:197253|198556	6.75126	0	5.7232	6.64784	0.0482191	0.223402
AJAPscaffold96:506934|518259	0	7.25791	-5.95196	6.67979	0.0482191	0.223402
AJAPscaffold99:1724079|1737046	0	7.25791	-5.95196	6.67979	0.0482191	0.223402
AJAPscaffold995:36535|42208	6.75126	0	5.7232	6.64784	0.0482191	0.223402
AJAPscaffold2478:12182|26229	7.71572	30.0685	-2.07237	8.5951	0.0484502	0.223948
AJAPscaffold83:612505|770621	32.7918	6.22106	2.24801	8.62808	0.0484502	0.223948
AJAPscaffold696:152714|284118	85.8374	21.7737	1.84489	9.99078	0.0503311	0.23237
AJAPscaffold2015:40176|67607	1.92893	13.479	-2.8517	7.47514	0.0521585	0.240526
AJAPscaffold1524:51083|52789	30.8629	6.22106	2.1609	8.56276	0.0542548	0.249901
AJAPscaffold470:117421|126393	2.8934	16.5895	-2.59467	7.75353	0.0556964	0.255944
AJAPscaffold662:567391|578503	2.8934	16.5895	-2.59467	7.75353	0.0556964	0.255944
AJAPscaffold8:830297|843089	3.85786	19.7	-2.44156	7.98729	0.0578481	0.265524
AJAPscaffold75:475229|633193	216.04	62.2106	1.66574	11.322	0.058819	0.269667
AJAPscaffold22:1120308|1123021	5.78679	21.7737	-2.01595	8.18546	0.0592434	0.271298
AJAPscaffold72:749333|753054	72.3349	18.6632	1.81947	9.76054	0.0598106	0.273578
AJAPscaffold75:475229|604003	207.36	60.1369	1.65542	11.2664	0.0619757	0.283154
AJAPscaffold102:243835|244876	5.78679	0	5.50535	6.51218	0.0728207	0.284094
AJAPscaffold1030:46423|65031	5.78679	0	5.50535	6.51218	0.0728207	0.284094
AJAPscaffold1107:207942|225795	5.78679	0	5.50535	6.51218	0.0728207	0.284094
AJAPscaffold111:83296|279982	0	6.22106	-5.73345	6.54011	0.0728207	0.284094
AJAPscaffold1130:34434|34945	0	6.22106	-5.73345	6.54011	0.0728207	0.284094
AJAPscaffold1138:56374|76021	0	6.22106	-5.73345	6.54011	0.0728207	0.284094
AJAPscaffold1147:36432|76327	5.78679	0	5.50535	6.51218	0.0728207	0.284094
AJAPscaffold1159:1218|22051	0	6.22106	-5.73345	6.54011	0.0728207	0.284094
AJAPscaffold1161:110896|186814	5.78679	0	5.50535	6.51218	0.0728207	0.284094
AJAPscaffold1192:19423|51269	0	6.22106	-5.73345	6.54011	0.0728207	0.284094
AJAPscaffold120:162699|162864	5.78679	0	5.50535	6.51218	0.0728207	0.284094
AJAPscaffold120:460579|533029	0	6.22106	-5.73345	6.54011	0.0728207	0.284094
AJAPscaffold1205:62823|85387	0	6.22106	-5.73345	6.54011	0.0728207	0.284094
AJAPscaffold1220:272167|347549	5.78679	0	5.50535	6.51218	0.0728207	0.284094
AJAPscaffold1251:103030|113346	0	6.22106	-5.73345	6.54011	0.0728207	0.284094
AJAPscaffold1264:26580|57229	5.78679	0	5.50535	6.51218	0.0728207	0.284094
AJAPscaffold1306:210991|319431	5.78679	0	5.50535	6.51218	0.0728207	0.284094
AJAPscaffold1309:7769|17379	5.78679	0	5.50535	6.51218	0.0728207	0.284094
AJAPscaffold136:346259|421452	0	6.22106	-5.73345	6.54011	0.0728207	0.284094
AJAPscaffold1366:57248|68058	5.78679	0	5.50535	6.51218	0.0728207	0.284094
AJAPscaffold1376:79642|79888	5.78679	0	5.50535	6.51218	0.0728207	0.284094
AJAPscaffold139:139158|172167	0	6.22106	-5.73345	6.54011	0.0728207	0.284094
AJAPscaffold139:37964|52144	5.78679	0	5.50535	6.51218	0.0728207	0.284094
AJAPscaffold1392:94240|97452	0	6.22106	-5.73345	6.54011	0.0728207	0.284094
AJAPscaffold142:573428|667984	5.78679	0	5.50535	6.51218	0.0728207	0.284094
AJAPscaffold1434:544|25321	5.78679	0	5.50535	6.51218	0.0728207	0.284094
AJAPscaffold151:401593|410002	0	6.22106	-5.73345	6.54011	0.0728207	0.284094
AJAPscaffold152:581797|585021	0	6.22106	-5.73345	6.54011	0.0728207	0.284094
AJAPscaffold163:579428|598067	5.78679	0	5.50535	6.51218	0.0728207	0.284094
AJAPscaffold165:526545|526766	0	6.22106	-5.73345	6.54011	0.0728207	0.284094
AJAPscaffold1657:83385|106582	5.78679	0	5.50535	6.51218	0.0728207	0.284094
AJAPscaffold167:481430|522176	5.78679	0	5.50535	6.51218	0.0728207	0.284094
AJAPscaffold1684:24546|53100	0	6.22106	-5.73345	6.54011	0.0728207	0.284094
AJAPscaffold183:584181|585246	5.78679	0	5.50535	6.51218	0.0728207	0.284094
AJAPscaffold1832:12750|71142	20.2538	4.14738	2.12786	8.03577	0.0682429	0.284094
AJAPscaffold1834:165041|166652	0	6.22106	-5.73345	6.54011	0.0728207	0.284094
AJAPscaffold194:43231|60645	5.78679	0	5.50535	6.51218	0.0728207	0.284094
AJAPscaffold195:290702|347671	5.78679	0	5.50535	6.51218	0.0728207	0.284094
AJAPscaffold196:227966|320268	0	6.22106	-5.73345	6.54011	0.0728207	0.284094
AJAPscaffold2015:53822|70463	5.78679	0	5.50535	6.51218	0.0728207	0.284094
AJAPscaffold213:519049|521805	5.78679	0	5.50535	6.51218	0.0728207	0.284094
AJAPscaffold215:520015|531846	0	6.22106	-5.73345	6.54011	0.0728207	0.284094
AJAPscaffold2229:131941|133694	5.78679	0	5.50535	6.51218	0.0728207	0.284094
AJAPscaffold223:229766|257811	0	6.22106	-5.73345	6.54011	0.0728207	0.284094
AJAPscaffold223:950611|967577	5.78679	0	5.50535	6.51218	0.0728207	0.284094
AJAPscaffold227:27138|29232	5.78679	0	5.50535	6.51218	0.0728207	0.284094
AJAPscaffold235:575233|600592	5.78679	0	5.50535	6.51218	0.0728207	0.284094
AJAPscaffold240:295759|355559	5.78679	0	5.50535	6.51218	0.0728207	0.284094
AJAPscaffold242:176020|210950	5.78679	0	5.50535	6.51218	0.0728207	0.284094
AJAPscaffold242:94872|215904	0	6.22106	-5.73345	6.54011	0.0728207	0.284094
AJAPscaffold25:875680|998218	0	6.22106	-5.73345	6.54011	0.0728207	0.284094
AJAPscaffold254:166382|243335	14.467	45.6211	-1.77621	9.21843	0.0720169	0.284094
AJAPscaffold261:319300|340490	0	6.22106	-5.73345	6.54011	0.0728207	0.284094
AJAPscaffold261:427342|427626	0	6.22106	-5.73345	6.54011	0.0728207	0.284094
AJAPscaffold266:180254|216241	0	6.22106	-5.73345	6.54011	0.0728207	0.284094
AJAPscaffold267:376836|377604	2.8934	15.5527	-2.50224	7.6878	0.0674925	0.284094
AJAPscaffold268:87484|98806	0	6.22106	-5.73345	6.54011	0.0728207	0.284094
AJAPscaffold277:312803|313699	0	6.22106	-5.73345	6.54011	0.0728207	0.284094
AJAPscaffold289:61021|72835	0	6.22106	-5.73345	6.54011	0.0728207	0.284094
AJAPscaffold292:292517|297439	0	6.22106	-5.73345	6.54011	0.0728207	0.284094
AJAPscaffold3:1397921|1402203	5.78679	0	5.50535	6.51218	0.0728207	0.284094
AJAPscaffold309:255336|359230	0	6.22106	-5.73345	6.54011	0.0728207	0.284094
AJAPscaffold312:694138|794518	5.78679	0	5.50535	6.51218	0.0728207	0.284094
AJAPscaffold317:66541|155596	0	6.22106	-5.73345	6.54011	0.0728207	0.284094
AJAPscaffold323:406802|411861	5.78679	0	5.50535	6.51218	0.0728207	0.284094
AJAPscaffold347:28868|64393	0	6.22106	-5.73345	6.54011	0.0728207	0.284094
AJAPscaffold347:343468|343797	5.78679	0	5.50535	6.51218	0.0728207	0.284094
AJAPscaffold364:271392|274384	5.78679	0	5.50535	6.51218	0.0728207	0.284094
AJAPscaffold371:8018|10147	0	6.22106	-5.73345	6.54011	0.0728207	0.284094
AJAPscaffold379:44913|55111	5.78679	0	5.50535	6.51218	0.0728207	0.284094
AJAPscaffold379:54322|54884	5.78679	0	5.50535	6.51218	0.0728207	0.284094
AJAPscaffold381:407080|434445	0	6.22106	-5.73345	6.54011	0.0728207	0.284094
AJAPscaffold386:140449|306039	0	6.22106	-5.73345	6.54011	0.0728207	0.284094
AJAPscaffold388:25586|27772	0	6.22106	-5.73345	6.54011	0.0728207	0.284094
AJAPscaffold388:80597|84628	0	6.22106	-5.73345	6.54011	0.0728207	0.284094
AJAPscaffold388:82475|177325	5.78679	0	5.50535	6.51218	0.0728207	0.284094
AJAPscaffold40:431598|431901	0	6.22106	-5.73345	6.54011	0.0728207	0.284094
AJAPscaffold401:203231|205480	5.78679	0	5.50535	6.51218	0.0728207	0.284094
AJAPscaffold423:229893|258812	0	6.22106	-5.73345	6.54011	0.0728207	0.284094
AJAPscaffold454:561756|566992	5.78679	0	5.50535	6.51218	0.0728207	0.284094
AJAPscaffold46:292577|293579	5.78679	0	5.50535	6.51218	0.0728207	0.284094
AJAPscaffold468:385348|387852	5.78679	0	5.50535	6.51218	0.0728207	0.284094
AJAPscaffold47:563020|575982	0	6.22106	-5.73345	6.54011	0.0728207	0.284094
AJAPscaffold471:437116|438895	0	6.22106	-5.73345	6.54011	0.0728207	0.284094
AJAPscaffold481:226104|233410	5.78679	0	5.50535	6.51218	0.0728207	0.284094
AJAPscaffold483:393914|394187	5.78679	0	5.50535	6.51218	0.0728207	0.284094
AJAPscaffold486:275454|277663	5.78679	0	5.50535	6.51218	0.0728207	0.284094
AJAPscaffold488:536699|545139	0	6.22106	-5.73345	6.54011	0.0728207	0.284094
AJAPscaffold5:912074|932504	5.78679	0	5.50535	6.51218	0.0728207	0.284094
AJAPscaffold5:923064|925864	0	6.22106	-5.73345	6.54011	0.0728207	0.284094
AJAPscaffold503:38549|63297	0	6.22106	-5.73345	6.54011	0.0728207	0.284094
AJAPscaffold510:248559|286694	5.78679	0	5.50535	6.51218	0.0728207	0.284094
AJAPscaffold52:59504|236238	5.78679	0	5.50535	6.51218	0.0728207	0.284094
AJAPscaffold524:289971|344227	5.78679	0	5.50535	6.51218	0.0728207	0.284094
AJAPscaffold551:196547|289484	5.78679	0	5.50535	6.51218	0.0728207	0.284094
AJAPscaffold553:151862|152095	0	6.22106	-5.73345	6.54011	0.0728207	0.284094
AJAPscaffold56:105110|124463	0	6.22106	-5.73345	6.54011	0.0728207	0.284094
AJAPscaffold565:141884|227916	5.78679	0	5.50535	6.51218	0.0728207	0.284094
AJAPscaffold569:216440|236300	0	6.22106	-5.73345	6.54011	0.0728207	0.284094
AJAPscaffold573:410877|416051	5.78679	0	5.50535	6.51218	0.0728207	0.284094
AJAPscaffold582:27145|30208	5.78679	0	5.50535	6.51218	0.0728207	0.284094
AJAPscaffold585:225924|330657	0	6.22106	-5.73345	6.54011	0.0728207	0.284094
AJAPscaffold6:998916|1023916	0	6.22106	-5.73345	6.54011	0.0728207	0.284094
AJAPscaffold60:454415|604600	5.78679	0	5.50535	6.51218	0.0728207	0.284094
AJAPscaffold603:113185|119147	0	6.22106	-5.73345	6.54011	0.0728207	0.284094
AJAPscaffold603:118883|121943	5.78679	0	5.50535	6.51218	0.0728207	0.284094
AJAPscaffold606:207288|288683	0	6.22106	-5.73345	6.54011	0.0728207	0.284094
AJAPscaffold61:892460|900116	5.78679	0	5.50535	6.51218	0.0728207	0.284094
AJAPscaffold619:372543|377721	5.78679	0	5.50535	6.51218	0.0728207	0.284094
AJAPscaffold623:458615|458934	0	6.22106	-5.73345	6.54011	0.0728207	0.284094
AJAPscaffold647:39748|44764	0	6.22106	-5.73345	6.54011	0.0728207	0.284094
AJAPscaffold649:152537|202621	5.78679	0	5.50535	6.51218	0.0728207	0.284094
AJAPscaffold649:152537|221475	5.78679	0	5.50535	6.51218	0.0728207	0.284094
AJAPscaffold66:739978|748390	136.954	39.4001	1.666	10.6795	0.0631371	0.284094
AJAPscaffold675:334747|334956	0	6.22106	-5.73345	6.54011	0.0728207	0.284094
AJAPscaffold696:119096|129873	0	6.22106	-5.73345	6.54011	0.0728207	0.284094
AJAPscaffold696:133118|274019	68.477	186.632	-1.57312	11.2479	0.0728046	0.284094
AJAPscaffold696:147981|284118	13.5025	2.07369	2.50776	7.50425	0.0656334	0.284094
AJAPscaffold706:253048|256374	5.78679	0	5.50535	6.51218	0.0728207	0.284094
AJAPscaffold724:298342|345178	5.78679	0	5.50535	6.51218	0.0728207	0.284094
AJAPscaffold729:185013|267028	5.78679	0	5.50535	6.51218	0.0728207	0.284094
AJAPscaffold740:242090|244287	0	6.22106	-5.73345	6.54011	0.0728207	0.284094
AJAPscaffold75:444796|572241	0	6.22106	-5.73345	6.54011	0.0728207	0.284094
AJAPscaffold75:525495|620123	0	6.22106	-5.73345	6.54011	0.0728207	0.284094
AJAPscaffold76:248938|279373	5.78679	0	5.50535	6.51218	0.0728207	0.284094
AJAPscaffold78:451035|475700	5.78679	0	5.50535	6.51218	0.0728207	0.284094
AJAPscaffold793:199778|341451	5.78679	0	5.50535	6.51218	0.0728207	0.284094
AJAPscaffold797:115870|116873	0	6.22106	-5.73345	6.54011	0.0728207	0.284094
AJAPscaffold8:1133815|1146060	5.78679	0	5.50535	6.51218	0.0728207	0.284094
AJAPscaffold804:158227|158406	5.78679	0	5.50535	6.51218	0.0728207	0.284094
AJAPscaffold809:135393|266906	5.78679	0	5.50535	6.51218	0.0728207	0.284094
AJAPscaffold81:1145839|1220235	0	6.22106	-5.73345	6.54011	0.0728207	0.284094
AJAPscaffold817:89808|100749	0	6.22106	-5.73345	6.54011	0.0728207	0.284094
AJAPscaffold83:54409|56765	5.78679	0	5.50535	6.51218	0.0728207	0.284094
AJAPscaffold833:116066|122256	5.78679	0	5.50535	6.51218	0.0728207	0.284094
AJAPscaffold840:159179|160634	0	6.22106	-5.73345	6.54011	0.0728207	0.284094
AJAPscaffold841:194294|206465	5.78679	0	5.50535	6.51218	0.0728207	0.284094
AJAPscaffold844:206768|228413	5.78679	0	5.50535	6.51218	0.0728207	0.284094
AJAPscaffold85:545625|547180	5.78679	0	5.50535	6.51218	0.0728207	0.284094
AJAPscaffold860:123524|128187	5.78679	0	5.50535	6.51218	0.0728207	0.284094
AJAPscaffold870:174251|212186	0	6.22106	-5.73345	6.54011	0.0728207	0.284094
AJAPscaffold88:487378|582558	5.78679	0	5.50535	6.51218	0.0728207	0.284094
AJAPscaffold89:553460|559972	0	6.22106	-5.73345	6.54011	0.0728207	0.284094
AJAPscaffold939:409714|411597	5.78679	0	5.50535	6.51218	0.0728207	0.284094
AJAPscaffold945:81179|83863	5.78679	0	5.50535	6.51218	0.0728207	0.284094
AJAPscaffold965:153558|190200	0	6.22106	-5.73345	6.54011	0.0728207	0.284094
AJAPscaffold99:441444|447401	5.78679	0	5.50535	6.51218	0.0728207	0.284094
AJAPscaffold99:972372|977929	5.78679	0	5.50535	6.51218	0.0728207	0.284094
AJAPscaffold121:115879|118366	9.64465	32.1422	-1.85109	8.72821	0.0751433	0.292866
AJAPscaffold1832:11185|68908	30.8629	7.25791	1.94239	8.59861	0.0760218	0.295998
AJAPscaffold1084:12942|93627	21.2182	61.1738	-1.65003	9.65286	0.0776033	0.301858
AJAPscaffold549:320443|340181	3.85786	17.6263	-2.28211	7.87328	0.0808136	0.314037
AJAPscaffold876:169980|183278	15.4314	3.11053	2.14009	7.70546	0.0822175	0.319178
AJAPscaffold199:267830|270665	1.92893	11.4053	-2.61298	7.31109	0.0832307	0.322162
AJAPscaffold592:249608|249787	1.92893	11.4053	-2.61298	7.31109	0.0832307	0.322162
AJAPscaffold729:248128|343934	1.92893	11.4053	-2.61298	7.31109	0.0832307	0.322162
AJAPscaffold419:460719|461232	29.8984	7.25791	1.89678	8.5656	0.0848212	0.327997
AJAPscaffold461:146134|147359	141.776	361.859	-1.4794	12.2204	0.0861843	0.332943
AJAPscaffold100:436008|551149	64.6192	18.6632	1.65705	9.64046	0.0863425	0.333228
AJAPscaffold75:475229|667551	216.04	69.4685	1.50683	11.3605	0.0872148	0.336266
AJAPscaffold1149:137669|202486	47.2588	13.479	1.67271	9.21323	0.0892595	0.343814
AJAPscaffold696:119096|274019	151.421	48.7317	1.50491	10.859	0.0908762	0.349701
AJAPscaffold10:1132337|1135020	0	5.18422	-5.47583	6.38583	0.113277	0.356424
AJAPscaffold1040:173256|268079	4.82233	0	5.24866	6.36209	0.113277	0.356424
AJAPscaffold1043:351012|358190	4.82233	0	5.24866	6.36209	0.113277	0.356424
AJAPscaffold1044:26597|206184	0	5.18422	-5.47583	6.38583	0.113277	0.356424
AJAPscaffold105:186797|246941	0	5.18422	-5.47583	6.38583	0.113277	0.356424
AJAPscaffold106:545567|570116	0	5.18422	-5.47583	6.38583	0.113277	0.356424
AJAPscaffold1068:9083|31413	0	5.18422	-5.47583	6.38583	0.113277	0.356424
AJAPscaffold1075:30816|42920	0	5.18422	-5.47583	6.38583	0.113277	0.356424
AJAPscaffold108:7704|38778	0	5.18422	-5.47583	6.38583	0.113277	0.356424
AJAPscaffold111:408308|444176	4.82233	0	5.24866	6.36209	0.113277	0.356424
AJAPscaffold111:433722|444176	4.82233	0	5.24866	6.36209	0.113277	0.356424
AJAPscaffold111:566392|572116	4.82233	0	5.24866	6.36209	0.113277	0.356424
AJAPscaffold1125:20321|21379	4.82233	0	5.24866	6.36209	0.113277	0.356424
AJAPscaffold1146:115979|116253	0	5.18422	-5.47583	6.38583	0.113277	0.356424
AJAPscaffold1147:36432|48920	0	5.18422	-5.47583	6.38583	0.113277	0.356424
AJAPscaffold116:319524|391574	0	5.18422	-5.47583	6.38583	0.113277	0.356424
AJAPscaffold116:577370|638414	0	5.18422	-5.47583	6.38583	0.113277	0.356424
AJAPscaffold1164:11767|101653	4.82233	0	5.24866	6.36209	0.113277	0.356424
AJAPscaffold1164:14075|14520	4.82233	0	5.24866	6.36209	0.113277	0.356424
AJAPscaffold117:635527|684295	4.82233	0	5.24866	6.36209	0.113277	0.356424
AJAPscaffold1181:23991|47720	4.82233	0	5.24866	6.36209	0.113277	0.356424
AJAPscaffold1184:103856|123572	0	5.18422	-5.47583	6.38583	0.113277	0.356424
AJAPscaffold1188:52340|54110	0	5.18422	-5.47583	6.38583	0.113277	0.356424
AJAPscaffold1188:61615|69041	0	5.18422	-5.47583	6.38583	0.113277	0.356424
AJAPscaffold1193:120244|162348	0	5.18422	-5.47583	6.38583	0.113277	0.356424
AJAPscaffold120:449698|521072	0	5.18422	-5.47583	6.38583	0.113277	0.356424
AJAPscaffold120:612956|733814	4.82233	0	5.24866	6.36209	0.113277	0.356424
AJAPscaffold1212:158128|273018	0	5.18422	-5.47583	6.38583	0.113277	0.356424
AJAPscaffold1230:353999|358491	0	5.18422	-5.47583	6.38583	0.113277	0.356424
AJAPscaffold1253:166969|174850	0	5.18422	-5.47583	6.38583	0.113277	0.356424
AJAPscaffold1264:72154|117695	4.82233	0	5.24866	6.36209	0.113277	0.356424
AJAPscaffold1264:85402|129701	4.82233	0	5.24866	6.36209	0.113277	0.356424
AJAPscaffold1264:85402|129741	4.82233	0	5.24866	6.36209	0.113277	0.356424
AJAPscaffold1280:180032|182371	0	5.18422	-5.47583	6.38583	0.113277	0.356424
AJAPscaffold1305:174754|177574	0	5.18422	-5.47583	6.38583	0.113277	0.356424
AJAPscaffold1306:50733|60381	4.82233	0	5.24866	6.36209	0.113277	0.356424
AJAPscaffold1330:4498|6634	4.82233	0	5.24866	6.36209	0.113277	0.356424
AJAPscaffold134:75841|85171	4.82233	0	5.24866	6.36209	0.113277	0.356424
AJAPscaffold135:629955|644610	0	5.18422	-5.47583	6.38583	0.113277	0.356424
AJAPscaffold136:473333|491533	4.82233	0	5.24866	6.36209	0.113277	0.356424
AJAPscaffold136:597359|607258	0	5.18422	-5.47583	6.38583	0.113277	0.356424
AJAPscaffold1365:64781|66099	4.82233	0	5.24866	6.36209	0.113277	0.356424
AJAPscaffold138:705129|714346	4.82233	0	5.24866	6.36209	0.113277	0.356424
AJAPscaffold1409:27292|73889	4.82233	0	5.24866	6.36209	0.113277	0.356424
AJAPscaffold1426:240876|242451	4.82233	0	5.24866	6.36209	0.113277	0.356424
AJAPscaffold1446:94010|105998	0	5.18422	-5.47583	6.38583	0.113277	0.356424
AJAPscaffold1446:94010|116115	0	5.18422	-5.47583	6.38583	0.113277	0.356424
AJAPscaffold1473:51599|110939	4.82233	0	5.24866	6.36209	0.113277	0.356424
AJAPscaffold149:497575|504654	14.467	3.11053	2.04778	7.64271	0.1007	0.356424
AJAPscaffold151:512486|514164	0	5.18422	-5.47583	6.38583	0.113277	0.356424
AJAPscaffold1522:29744|66693	0	5.18422	-5.47583	6.38583	0.113277	0.356424
AJAPscaffold157:531822|531991	4.82233	0	5.24866	6.36209	0.113277	0.356424
AJAPscaffold159:605519|605680	2.8934	13.479	-2.29748	7.54694	0.1007	0.356424
AJAPscaffold1617:65871|89913	0	5.18422	-5.47583	6.38583	0.113277	0.356424
AJAPscaffold165:373460|380994	0	5.18422	-5.47583	6.38583	0.113277	0.356424
AJAPscaffold165:379720|380257	0	5.18422	-5.47583	6.38583	0.113277	0.356424
AJAPscaffold166:210067|213708	4.82233	0	5.24866	6.36209	0.113277	0.356424
AJAPscaffold1689:162795|178492	0	5.18422	-5.47583	6.38583	0.113277	0.356424
AJAPscaffold1712:51809|52093	0	5.18422	-5.47583	6.38583	0.113277	0.356424
AJAPscaffold1736:65155|78862	4.82233	0	5.24866	6.36209	0.113277	0.356424
AJAPscaffold1765:46721|102840	0	5.18422	-5.47583	6.38583	0.113277	0.356424
AJAPscaffold1766:28376|38534	0	5.18422	-5.47583	6.38583	0.113277	0.356424
AJAPscaffold1837:74968|75117	4.82233	0	5.24866	6.36209	0.113277	0.356424
AJAPscaffold1872:164490|166811	4.82233	0	5.24866	6.36209	0.113277	0.356424
AJAPscaffold1951:57015|70177	0	5.18422	-5.47583	6.38583	0.113277	0.356424
AJAPscaffold1955:40746|49524	0	5.18422	-5.47583	6.38583	0.113277	0.356424
AJAPscaffold196:279122|310249	4.82233	0	5.24866	6.36209	0.113277	0.356424
AJAPscaffold1989:55110|57069	11.5736	2.07369	2.28766	7.35521	0.106402	0.356424
AJAPscaffold1992:63430|65717	0	5.18422	-5.47583	6.38583	0.113277	0.356424
AJAPscaffold2:1423735|1424590	0	5.18422	-5.47583	6.38583	0.113277	0.356424
AJAPscaffold2:314865|420948	14.467	40.4369	-1.60266	9.09469	0.111301	0.356424
AJAPscaffold201:764530|917043	0	5.18422	-5.47583	6.38583	0.113277	0.356424
AJAPscaffold201:766630|904970	0	5.18422	-5.47583	6.38583	0.113277	0.356424
AJAPscaffold215:512575|526326	4.82233	0	5.24866	6.36209	0.113277	0.356424
AJAPscaffold217:46883|119143	0	5.18422	-5.47583	6.38583	0.113277	0.356424
AJAPscaffold2172:22748|55684	4.82233	0	5.24866	6.36209	0.113277	0.356424
AJAPscaffold2172:25160|58891	12.538	35.2527	-1.60982	8.90719	0.110107	0.356424
AJAPscaffold2172:25160|59148	4.82233	0	5.24866	6.36209	0.113277	0.356424
AJAPscaffold223:296897|316712	0	5.18422	-5.47583	6.38583	0.113277	0.356424
AJAPscaffold223:565790|566052	0	5.18422	-5.47583	6.38583	0.113277	0.356424
AJAPscaffold223:955240|972511	0	5.18422	-5.47583	6.38583	0.113277	0.356424
AJAPscaffold2240:75002|97087	0	5.18422	-5.47583	6.38583	0.113277	0.356424
AJAPscaffold2243:14380|41196	0	5.18422	-5.47583	6.38583	0.113277	0.356424
AJAPscaffold232:179492|194028	4.82233	0	5.24866	6.36209	0.113277	0.356424
AJAPscaffold2334:36707|39285	4.82233	0	5.24866	6.36209	0.113277	0.356424
AJAPscaffold2359:714|57177	0	5.18422	-5.47583	6.38583	0.113277	0.356424
AJAPscaffold24:1118220|1122949	4.82233	0	5.24866	6.36209	0.113277	0.356424
AJAPscaffold24:326949|336877	4.82233	0	5.24866	6.36209	0.113277	0.356424
AJAPscaffold24:979764|986013	0	5.18422	-5.47583	6.38583	0.113277	0.356424
AJAPscaffold242:12484|94905	4.82233	0	5.24866	6.36209	0.113277	0.356424
AJAPscaffold243:376533|404132	0	5.18422	-5.47583	6.38583	0.113277	0.356424
AJAPscaffold248:334527|334599	0	5.18422	-5.47583	6.38583	0.113277	0.356424
AJAPscaffold254:40087|210418	4.82233	0	5.24866	6.36209	0.113277	0.356424
AJAPscaffold259:472111|472456	4.82233	0	5.24866	6.36209	0.113277	0.356424
AJAPscaffold260:428028|449428	0	5.18422	-5.47583	6.38583	0.113277	0.356424
AJAPscaffold263:288415|434444	50.1522	130.642	-1.50725	10.7568	0.0928783	0.356424
AJAPscaffold267:24827|26047	4.82233	0	5.24866	6.36209	0.113277	0.356424
AJAPscaffold268:79691|83166	4.82233	0	5.24866	6.36209	0.113277	0.356424
AJAPscaffold275:595158|603723	0	5.18422	-5.47583	6.38583	0.113277	0.356424
AJAPscaffold281:914395|915801	4.82233	0	5.24866	6.36209	0.113277	0.356424
AJAPscaffold287:514314|529648	0	5.18422	-5.47583	6.38583	0.113277	0.356424
AJAPscaffold29:394163|426550	4.82233	0	5.24866	6.36209	0.113277	0.356424
AJAPscaffold29:739564|740220	4.82233	0	5.24866	6.36209	0.113277	0.356424
AJAPscaffold292:511386|573803	0	5.18422	-5.47583	6.38583	0.113277	0.356424
AJAPscaffold3:1394319|1397058	0	5.18422	-5.47583	6.38583	0.113277	0.356424
AJAPscaffold300:541653|560951	0	5.18422	-5.47583	6.38583	0.113277	0.356424
AJAPscaffold306:178998|201674	4.82233	0	5.24866	6.36209	0.113277	0.356424
AJAPscaffold316:1074218|1078016	4.82233	0	5.24866	6.36209	0.113277	0.356424
AJAPscaffold316:53138|201116	0	5.18422	-5.47583	6.38583	0.113277	0.356424
AJAPscaffold317:22805|26237	4.82233	0	5.24866	6.36209	0.113277	0.356424
AJAPscaffold317:94221|187455	4.82233	0	5.24866	6.36209	0.113277	0.356424
AJAPscaffold320:31664|33978	4.82233	0	5.24866	6.36209	0.113277	0.356424
AJAPscaffold331:180202|187393	4.82233	0	5.24866	6.36209	0.113277	0.356424
AJAPscaffold331:495584|541655	4.82233	0	5.24866	6.36209	0.113277	0.356424
AJAPscaffold340:210733|214027	4.82233	0	5.24866	6.36209	0.113277	0.356424
AJAPscaffold347:17722|53459	4.82233	0	5.24866	6.36209	0.113277	0.356424
AJAPscaffold347:669205|779080	0	5.18422	-5.47583	6.38583	0.113277	0.356424
AJAPscaffold356:215050|215960	0	5.18422	-5.47583	6.38583	0.113277	0.356424
AJAPscaffold357:21579|21809	0	5.18422	-5.47583	6.38583	0.113277	0.356424
AJAPscaffold36:692211|703699	68.477	21.7737	1.51946	9.75128	0.106035	0.356424
AJAPscaffold361:37388|90809	0	5.18422	-5.47583	6.38583	0.113277	0.356424
AJAPscaffold362:163085|188797	0	5.18422	-5.47583	6.38583	0.113277	0.356424
AJAPscaffold37:461916|467925	4.82233	0	5.24866	6.36209	0.113277	0.356424
AJAPscaffold373:214125|214823	4.82233	0	5.24866	6.36209	0.113277	0.356424
AJAPscaffold378:123423|128818	4.82233	0	5.24866	6.36209	0.113277	0.356424
AJAPscaffold379:45139|51837	4.82233	0	5.24866	6.36209	0.113277	0.356424
AJAPscaffold38:632805|642596	0	5.18422	-5.47583	6.38583	0.113277	0.356424
AJAPscaffold380:239466|245193	4.82233	0	5.24866	6.36209	0.113277	0.356424
AJAPscaffold384:312706|323797	4.82233	0	5.24866	6.36209	0.113277	0.356424
AJAPscaffold388:77256|77498	4.82233	0	5.24866	6.36209	0.113277	0.356424
AJAPscaffold388:80597|86531	1.92893	10.3684	-2.47697	7.22174	0.106402	0.356424
AJAPscaffold388:82475|90324	0	5.18422	-5.47583	6.38583	0.113277	0.356424
AJAPscaffold399:256818|301043	4.82233	0	5.24866	6.36209	0.113277	0.356424
AJAPscaffold401:311142|326134	0	5.18422	-5.47583	6.38583	0.113277	0.356424
AJAPscaffold406:124625|135051	4.82233	0	5.24866	6.36209	0.113277	0.356424
AJAPscaffold406:126114|139933	0	5.18422	-5.47583	6.38583	0.113277	0.356424
AJAPscaffold406:78104|119971	3.85786	16.5895	-2.19525	7.81283	0.0960753	0.356424
AJAPscaffold406:80970|124675	4.82233	0	5.24866	6.36209	0.113277	0.356424
AJAPscaffold406:81797|143408	4.82233	0	5.24866	6.36209	0.113277	0.356424
AJAPscaffold412:115908|168944	0	5.18422	-5.47583	6.38583	0.113277	0.356424
AJAPscaffold420:194421|194619	0	5.18422	-5.47583	6.38583	0.113277	0.356424
AJAPscaffold423:231277|335292	4.82233	0	5.24866	6.36209	0.113277	0.356424
AJAPscaffold423:231277|359527	4.82233	0	5.24866	6.36209	0.113277	0.356424
AJAPscaffold423:253737|352086	0	5.18422	-5.47583	6.38583	0.113277	0.356424
AJAPscaffold435:912919|953710	0	5.18422	-5.47583	6.38583	0.113277	0.356424
AJAPscaffold441:117328|181481	4.82233	0	5.24866	6.36209	0.113277	0.356424
AJAPscaffold441:441589|463762	0	5.18422	-5.47583	6.38583	0.113277	0.356424
AJAPscaffold448:345603|348281	4.82233	0	5.24866	6.36209	0.113277	0.356424
AJAPscaffold461:126923|140622	4.82233	0	5.24866	6.36209	0.113277	0.356424
AJAPscaffold464:109698|131469	0	5.18422	-5.47583	6.38583	0.113277	0.356424
AJAPscaffold469:328679|331653	0	5.18422	-5.47583	6.38583	0.113277	0.356424
AJAPscaffold472:165199|171362	4.82233	0	5.24866	6.36209	0.113277	0.356424
AJAPscaffold474:230715|236786	4.82233	0	5.24866	6.36209	0.113277	0.356424
AJAPscaffold474:247617|251953	4.82233	0	5.24866	6.36209	0.113277	0.356424
AJAPscaffold474:56072|166495	4.82233	0	5.24866	6.36209	0.113277	0.356424
AJAPscaffold481:112685|126196	4.82233	0	5.24866	6.36209	0.113277	0.356424
AJAPscaffold487:216587|254013	4.82233	0	5.24866	6.36209	0.113277	0.356424
AJAPscaffold488:608994|749269	4.82233	0	5.24866	6.36209	0.113277	0.356424
AJAPscaffold496:169705|171893	4.82233	0	5.24866	6.36209	0.113277	0.356424
AJAPscaffold496:171556|171893	4.82233	0	5.24866	6.36209	0.113277	0.356424
AJAPscaffold5:1473820|1483928	0	5.18422	-5.47583	6.38583	0.113277	0.356424
AJAPscaffold5:915246|938306	0	5.18422	-5.47583	6.38583	0.113277	0.356424
AJAPscaffold5:923064|945264	4.82233	0	5.24866	6.36209	0.113277	0.356424
AJAPscaffold5:936431|936658	4.82233	0	5.24866	6.36209	0.113277	0.356424
AJAPscaffold5:936431|939232	4.82233	0	5.24866	6.36209	0.113277	0.356424
AJAPscaffold502:107013|107782	0	5.18422	-5.47583	6.38583	0.113277	0.356424
AJAPscaffold513:365711|370103	0	5.18422	-5.47583	6.38583	0.113277	0.356424
AJAPscaffold517:78801|92414	4.82233	0	5.24866	6.36209	0.113277	0.356424
AJAPscaffold526:139984|141409	0	5.18422	-5.47583	6.38583	0.113277	0.356424
AJAPscaffold530:118300|119916	4.82233	0	5.24866	6.36209	0.113277	0.356424
AJAPscaffold540:509117|509279	0	5.18422	-5.47583	6.38583	0.113277	0.356424
AJAPscaffold549:360010|385125	4.82233	0	5.24866	6.36209	0.113277	0.356424
AJAPscaffold56:42082|44757	0	5.18422	-5.47583	6.38583	0.113277	0.356424
AJAPscaffold574:225055|258105	3.85786	16.5895	-2.19525	7.81283	0.0960753	0.356424
AJAPscaffold585:232359|348326	0	5.18422	-5.47583	6.38583	0.113277	0.356424
AJAPscaffold590:34225|59848	0	5.18422	-5.47583	6.38583	0.113277	0.356424
AJAPscaffold592:306916|317458	4.82233	0	5.24866	6.36209	0.113277	0.356424
AJAPscaffold597:151758|276865	4.82233	0	5.24866	6.36209	0.113277	0.356424
AJAPscaffold6:1510078|1517647	0	5.18422	-5.47583	6.38583	0.113277	0.356424
AJAPscaffold609:283599|389551	0	5.18422	-5.47583	6.38583	0.113277	0.356424
AJAPscaffold609:635815|666295	4.82233	0	5.24866	6.36209	0.113277	0.356424
AJAPscaffold610:35577|97632	0	5.18422	-5.47583	6.38583	0.113277	0.356424
AJAPscaffold610:955423|1027931	4.82233	0	5.24866	6.36209	0.113277	0.356424
AJAPscaffold612:283442|294452	0	5.18422	-5.47583	6.38583	0.113277	0.356424
AJAPscaffold67:610927|653911	0	5.18422	-5.47583	6.38583	0.113277	0.356424
AJAPscaffold67:683550|734167	0	5.18422	-5.47583	6.38583	0.113277	0.356424
AJAPscaffold676:245712|323416	4.82233	0	5.24866	6.36209	0.113277	0.356424
AJAPscaffold696:266507|274019	4.82233	0	5.24866	6.36209	0.113277	0.356424
AJAPscaffold696:278994|280693	0	5.18422	-5.47583	6.38583	0.113277	0.356424
AJAPscaffold705:408102|413187	4.82233	0	5.24866	6.36209	0.113277	0.356424
AJAPscaffold706:253048|254769	0	5.18422	-5.47583	6.38583	0.113277	0.356424
AJAPscaffold71:1143552|1161062	0	5.18422	-5.47583	6.38583	0.113277	0.356424
AJAPscaffold711:35543|44911	4.82233	0	5.24866	6.36209	0.113277	0.356424
AJAPscaffold713:236922|239722	0	5.18422	-5.47583	6.38583	0.113277	0.356424
AJAPscaffold717:215119|224286	4.82233	0	5.24866	6.36209	0.113277	0.356424
AJAPscaffold729:148059|186910	4.82233	0	5.24866	6.36209	0.113277	0.356424
AJAPscaffold729:156518|278538	0	5.18422	-5.47583	6.38583	0.113277	0.356424
AJAPscaffold729:213828|399083	0	5.18422	-5.47583	6.38583	0.113277	0.356424
AJAPscaffold74:225061|225302	0	5.18422	-5.47583	6.38583	0.113277	0.356424
AJAPscaffold74:521574|539120	0	5.18422	-5.47583	6.38583	0.113277	0.356424
AJAPscaffold759:58307|58969	0	5.18422	-5.47583	6.38583	0.113277	0.356424
AJAPscaffold797:113549|116175	0	5.18422	-5.47583	6.38583	0.113277	0.356424
AJAPscaffold8:830297|839082	0	5.18422	-5.47583	6.38583	0.113277	0.356424
AJAPscaffold80:207589|208068	0	5.18422	-5.47583	6.38583	0.113277	0.356424
AJAPscaffold801:60183|114905	0	5.18422	-5.47583	6.38583	0.113277	0.356424
AJAPscaffold81:226126|228421	4.82233	0	5.24866	6.36209	0.113277	0.356424
AJAPscaffold81:670136|688772	4.82233	0	5.24866	6.36209	0.113277	0.356424
AJAPscaffold82:669963|670181	4.82233	0	5.24866	6.36209	0.113277	0.356424
AJAPscaffold835:30322|117958	0	5.18422	-5.47583	6.38583	0.113277	0.356424
AJAPscaffold841:194294|234092	4.82233	0	5.24866	6.36209	0.113277	0.356424
AJAPscaffold85:140542|288235	3.85786	16.5895	-2.19525	7.81283	0.0960753	0.356424
AJAPscaffold859:250630|277950	0	5.18422	-5.47583	6.38583	0.113277	0.356424
AJAPscaffold865:73278|74148	4.82233	0	5.24866	6.36209	0.113277	0.356424
AJAPscaffold87:121906|145778	0	5.18422	-5.47583	6.38583	0.113277	0.356424
AJAPscaffold881:260547|263842	4.82233	0	5.24866	6.36209	0.113277	0.356424
AJAPscaffold9:1463756|1575959	4.82233	0	5.24866	6.36209	0.113277	0.356424
AJAPscaffold9:1508116|1515090	4.82233	0	5.24866	6.36209	0.113277	0.356424
AJAPscaffold9:1512601|1540936	4.82233	0	5.24866	6.36209	0.113277	0.356424
AJAPscaffold904:49461|63936	0	5.18422	-5.47583	6.38583	0.113277	0.356424
AJAPscaffold933:231736|245565	0	5.18422	-5.47583	6.38583	0.113277	0.356424
AJAPscaffold939:66922|67152	0	5.18422	-5.47583	6.38583	0.113277	0.356424
AJAPscaffold94:67265|68327	4.82233	0	5.24866	6.36209	0.113277	0.356424
AJAPscaffold945:122719|175003	0	5.18422	-5.47583	6.38583	0.113277	0.356424
AJAPscaffold95:769490|769610	0	5.18422	-5.47583	6.38583	0.113277	0.356424
AJAPscaffold96:113956|117271	0	5.18422	-5.47583	6.38583	0.113277	0.356424
AJAPscaffold96:290958|294424	4.82233	0	5.24866	6.36209	0.113277	0.356424
AJAPscaffold964:82402|87151	0	5.18422	-5.47583	6.38583	0.113277	0.356424
AJAPscaffold974:57104|157885	4.82233	0	5.24866	6.36209	0.113277	0.356424
AJAPscaffold994:19319|19459	0	5.18422	-5.47583	6.38583	0.113277	0.356424
AJAPscaffold1140:59637|98901	16.3959	4.14738	1.82517	7.82668	0.114677	0.360257
AJAPscaffold72:414328|415387	16.3959	4.14738	1.82517	7.82668	0.114677	0.360257
AJAPscaffold676:71011|246038	43.4009	104.721	-1.39651	10.4732	0.117775	0.369695
AJAPscaffold320:476701|510387	100.304	34.2158	1.42006	10.3036	0.119624	0.375202
AJAPscaffold423:243982|362286	58.8324	18.6632	1.52198	9.54319	0.119984	0.376033
AJAPscaffold1677:92637|114125	142.741	50.8054	1.35984	10.8134	0.123577	0.386986
AJAPscaffold167:465213|508405	2.8934	12.4421	-2.18306	7.47117	0.124024	0.387772
AJAPscaffold202:103471|166937	2.8934	12.4421	-2.18306	7.47117	0.124024	0.387772
AJAPscaffold85:287546|485111	171.675	391.927	-1.31869	12.3793	0.124464	0.38884
AJAPscaffold364:372001|374290	5.78679	17.6263	-1.71294	7.98031	0.126068	0.393539
AJAPscaffold121:109015|118366	7.71572	21.7737	-1.60888	8.27194	0.126182	0.393585
AJAPscaffold623:458615|469258	12.538	33.179	-1.52266	8.84736	0.130526	0.406812
AJAPscaffold277:311558|312870	30.8629	9.3316	1.58501	8.66788	0.131905	0.410787
AJAPscaffold1242:18957|26846	21.2182	5.18422	1.88071	8.13295	0.13551	0.421681
AJAPscaffold110:332039|375241	1.92893	9.3316	-2.32679	7.12667	0.13717	0.425506
AJAPscaffold347:19557|54716	1.92893	9.3316	-2.32679	7.12667	0.13717	0.425506
AJAPscaffold384:15159|53339	10.6091	2.07369	2.16359	7.27431	0.13717	0.425506
AJAPscaffold696:126386|136167	1.92893	9.3316	-2.32679	7.12667	0.13717	0.425506
AJAPscaffold284:473535|563192	15.4314	4.14738	1.73842	7.76914	0.137436	0.425999
AJAPscaffold468:296296|363024	692.486	263.358	1.26594	13.0888	0.137765	0.426682
AJAPscaffold10:1179974|1190581	0	4.14738	-5.16198	6.21355	0.182348	0.438878
AJAPscaffold10:534908|555700	0	4.14738	-5.16198	6.21355	0.182348	0.438878
AJAPscaffold1011:12917|16691	3.85786	0	4.93618	6.19416	0.182348	0.438878
AJAPscaffold102:344149|397153	0	4.14738	-5.16198	6.21355	0.182348	0.438878
AJAPscaffold1027:145150|161806	33.7563	11.4053	1.42757	8.82059	0.169568	0.438878
AJAPscaffold104:350989|351214	0	4.14738	-5.16198	6.21355	0.182348	0.438878
AJAPscaffold1046:161531|215159	0	4.14738	-5.16198	6.21355	0.182348	0.438878
AJAPscaffold1047:29733|97027	0	4.14738	-5.16198	6.21355	0.182348	0.438878
AJAPscaffold105:171926|230589	3.85786	0	4.93618	6.19416	0.182348	0.438878
AJAPscaffold105:668923|716352	3.85786	0	4.93618	6.19416	0.182348	0.438878
AJAPscaffold1054:124558|127899	3.85786	0	4.93618	6.19416	0.182348	0.438878
AJAPscaffold1056:118438|122089	3.85786	0	4.93618	6.19416	0.182348	0.438878
AJAPscaffold1057:64617|79861	3.85786	0	4.93618	6.19416	0.182348	0.438878
AJAPscaffold106:560661|580174	3.85786	0	4.93618	6.19416	0.182348	0.438878
AJAPscaffold1062:75273|94161	0	4.14738	-5.16198	6.21355	0.182348	0.438878
AJAPscaffold1064:50188|53570	3.85786	0	4.93618	6.19416	0.182348	0.438878
AJAPscaffold1068:60829|61034	0	4.14738	-5.16198	6.21355	0.182348	0.438878
AJAPscaffold108:123712|126266	5.78679	16.5895	-1.62609	7.92429	0.147965	0.438878
AJAPscaffold108:512503|514575	3.85786	0	4.93618	6.19416	0.182348	0.438878
AJAPscaffold111:57045|84931	4.82233	16.5895	-1.88278	7.86969	0.147965	0.438878
AJAPscaffold111:768372|769255	3.85786	0	4.93618	6.19416	0.182348	0.438878
AJAPscaffold112:37767|45163	22.1827	6.22106	1.68683	8.22406	0.163409	0.438878
AJAPscaffold1127:115796|156133	0	4.14738	-5.16198	6.21355	0.182348	0.438878
AJAPscaffold1136:204636|210644	3.85786	0	4.93618	6.19416	0.182348	0.438878
AJAPscaffold114:877336|1027543	0	4.14738	-5.16198	6.21355	0.182348	0.438878
AJAPscaffold1149:163181|200955	0	4.14738	-5.16198	6.21355	0.182348	0.438878
AJAPscaffold115:196929|199373	0	4.14738	-5.16198	6.21355	0.182348	0.438878
AJAPscaffold1159:12453|22051	0	4.14738	-5.16198	6.21355	0.182348	0.438878
AJAPscaffold116:311255|387658	3.85786	0	4.93618	6.19416	0.182348	0.438878
AJAPscaffold116:330858|395347	3.85786	0	4.93618	6.19416	0.182348	0.438878
AJAPscaffold1161:121482|197953	3.85786	0	4.93618	6.19416	0.182348	0.438878
AJAPscaffold1164:46176|103989	3.85786	0	4.93618	6.19416	0.182348	0.438878
AJAPscaffold1164:48277|106949	3.85786	0	4.93618	6.19416	0.182348	0.438878
AJAPscaffold1172:313531|320577	3.85786	0	4.93618	6.19416	0.182348	0.438878
AJAPscaffold1179:157437|160199	3.85786	0	4.93618	6.19416	0.182348	0.438878
AJAPscaffold118:437311|451564	0	4.14738	-5.16198	6.21355	0.182348	0.438878
AJAPscaffold1181:104984|117298	1.92893	8.29475	-2.15914	7.02511	0.178361	0.438878
AJAPscaffold1188:49659|49720	0	4.14738	-5.16198	6.21355	0.182348	0.438878
AJAPscaffold1193:118644|177599	3.85786	0	4.93618	6.19416	0.182348	0.438878
AJAPscaffold120:798128|877663	3.85786	0	4.93618	6.19416	0.182348	0.438878
AJAPscaffold1200:24829|68344	0	4.14738	-5.16198	6.21355	0.182348	0.438878
AJAPscaffold1205:73466|87152	3.85786	0	4.93618	6.19416	0.182348	0.438878
AJAPscaffold121:87843|110397	3.85786	0	4.93618	6.19416	0.182348	0.438878
AJAPscaffold1210:54086|56844	0	4.14738	-5.16198	6.21355	0.182348	0.438878
AJAPscaffold1219:64105|64410	0	4.14738	-5.16198	6.21355	0.182348	0.438878
AJAPscaffold1220:308568|382239	3.85786	0	4.93618	6.19416	0.182348	0.438878
AJAPscaffold1233:22274|27868	3.85786	0	4.93618	6.19416	0.182348	0.438878
AJAPscaffold1234:69702|70884	0	4.14738	-5.16198	6.21355	0.182348	0.438878
AJAPscaffold125:284891|285910	3.85786	0	4.93618	6.19416	0.182348	0.438878
AJAPscaffold125:443406|444416	0	4.14738	-5.16198	6.21355	0.182348	0.438878
AJAPscaffold1258:8725|17967	0	4.14738	-5.16198	6.21355	0.182348	0.438878
AJAPscaffold1264:86467|132836	3.85786	0	4.93618	6.19416	0.182348	0.438878
AJAPscaffold127:126589|157490	0	4.14738	-5.16198	6.21355	0.182348	0.438878
AJAPscaffold129:360571|381959	3.85786	0	4.93618	6.19416	0.182348	0.438878
AJAPscaffold130:213042|237932	0	4.14738	-5.16198	6.21355	0.182348	0.438878
AJAPscaffold130:633131|695410	3.85786	0	4.93618	6.19416	0.182348	0.438878
AJAPscaffold130:656172|714366	0	4.14738	-5.16198	6.21355	0.182348	0.438878
AJAPscaffold1334:159548|166202	3.85786	0	4.93618	6.19416	0.182348	0.438878
AJAPscaffold1339:150988|166851	0	4.14738	-5.16198	6.21355	0.182348	0.438878
AJAPscaffold134:178048|180339	0	4.14738	-5.16198	6.21355	0.182348	0.438878
AJAPscaffold135:346811|347703	18.3248	5.18422	1.67059	7.98976	0.181042	0.438878
AJAPscaffold1359:18260|23383	0	4.14738	-5.16198	6.21355	0.182348	0.438878
AJAPscaffold136:289059|292487	0	4.14738	-5.16198	6.21355	0.182348	0.438878
AJAPscaffold136:350474|423947	0	4.14738	-5.16198	6.21355	0.182348	0.438878
AJAPscaffold1365:33582|33756	0	4.14738	-5.16198	6.21355	0.182348	0.438878
AJAPscaffold138:1044764|1096072	0	4.14738	-5.16198	6.21355	0.182348	0.438878
AJAPscaffold1387:26173|29381	3.85786	0	4.93618	6.19416	0.182348	0.438878
AJAPscaffold1390:1025|65462	3.85786	0	4.93618	6.19416	0.182348	0.438878
AJAPscaffold1402:90843|92416	0	4.14738	-5.16198	6.21355	0.182348	0.438878
AJAPscaffold1419:45086|55492	3.85786	0	4.93618	6.19416	0.182348	0.438878
AJAPscaffold1451:109137|111093	0	4.14738	-5.16198	6.21355	0.182348	0.438878
AJAPscaffold146:189038|191649	3.85786	0	4.93618	6.19416	0.182348	0.438878
AJAPscaffold1460:8201|38234	3.85786	0	4.93618	6.19416	0.182348	0.438878
AJAPscaffold1462:64711|64971	0	4.14738	-5.16198	6.21355	0.182348	0.438878
AJAPscaffold1472:107359|155197	0	4.14738	-5.16198	6.21355	0.182348	0.438878
AJAPscaffold1493:170747|182140	0	4.14738	-5.16198	6.21355	0.182348	0.438878
AJAPscaffold1524:80102|81340	3.85786	0	4.93618	6.19416	0.182348	0.438878
AJAPscaffold1534:98117|104133	0	4.14738	-5.16198	6.21355	0.182348	0.438878
AJAPscaffold1534:98117|110414	3.85786	0	4.93618	6.19416	0.182348	0.438878
AJAPscaffold154:393988|437405	3.85786	0	4.93618	6.19416	0.182348	0.438878
AJAPscaffold155:349931|350151	3.85786	0	4.93618	6.19416	0.182348	0.438878
AJAPscaffold156:253968|258459	3.85786	0	4.93618	6.19416	0.182348	0.438878
AJAPscaffold1579:109260|110269	3.85786	0	4.93618	6.19416	0.182348	0.438878
AJAPscaffold1590:45568|51746	3.85786	0	4.93618	6.19416	0.182348	0.438878
AJAPscaffold1592:20378|102216	0	4.14738	-5.16198	6.21355	0.182348	0.438878
AJAPscaffold16:468651|500551	3.85786	0	4.93618	6.19416	0.182348	0.438878
AJAPscaffold1605:2690|2828	0	4.14738	-5.16198	6.21355	0.182348	0.438878
AJAPscaffold1617:72803|89913	0	4.14738	-5.16198	6.21355	0.182348	0.438878
AJAPscaffold164:334408|334959	0	4.14738	-5.16198	6.21355	0.182348	0.438878
AJAPscaffold165:379720|383526	3.85786	0	4.93618	6.19416	0.182348	0.438878
AJAPscaffold165:379720|403191	0	4.14738	-5.16198	6.21355	0.182348	0.438878
AJAPscaffold167:470607|515701	16.3959	39.4001	-1.38624	9.11559	0.169325	0.438878
AJAPscaffold167:482755|523799	3.85786	0	4.93618	6.19416	0.182348	0.438878
AJAPscaffold167:778428|783489	0	4.14738	-5.16198	6.21355	0.182348	0.438878
AJAPscaffold1677:70530|97557	24.1116	7.25791	1.58794	8.34934	0.169235	0.438878
AJAPscaffold1677:71343|73914	0	4.14738	-5.16198	6.21355	0.182348	0.438878
AJAPscaffold1677:72149|73914	0	4.14738	-5.16198	6.21355	0.182348	0.438878
AJAPscaffold1689:163589|178492	3.85786	0	4.93618	6.19416	0.182348	0.438878
AJAPscaffold171:652955|667020	0	4.14738	-5.16198	6.21355	0.182348	0.438878
AJAPscaffold1712:47114|47325	3.85786	0	4.93618	6.19416	0.182348	0.438878
AJAPscaffold1712:47255|47467	3.85786	0	4.93618	6.19416	0.182348	0.438878
AJAPscaffold1748:85341|88240	0	4.14738	-5.16198	6.21355	0.182348	0.438878
AJAPscaffold1760:69739|84144	3.85786	0	4.93618	6.19416	0.182348	0.438878
AJAPscaffold1762:172134|176161	3.85786	0	4.93618	6.19416	0.182348	0.438878
AJAPscaffold179:149947|163276	3.85786	0	4.93618	6.19416	0.182348	0.438878
AJAPscaffold179:155424|170356	0	4.14738	-5.16198	6.21355	0.182348	0.438878
AJAPscaffold18:849631|853418	3.85786	0	4.93618	6.19416	0.182348	0.438878
AJAPscaffold182:75860|76048	3.85786	0	4.93618	6.19416	0.182348	0.438878
AJAPscaffold1839:4933|7834	3.85786	0	4.93618	6.19416	0.182348	0.438878
AJAPscaffold185:84995|89002	0	4.14738	-5.16198	6.21355	0.182348	0.438878
AJAPscaffold1852:72764|75725	3.85786	0	4.93618	6.19416	0.182348	0.438878
AJAPscaffold186:574893|610754	147.563	57.0264	1.24145	10.893	0.163571	0.438878
AJAPscaffold1872:75403|78663	3.85786	0	4.93618	6.19416	0.182348	0.438878
AJAPscaffold195:459825|478345	3.85786	0	4.93618	6.19416	0.182348	0.438878
AJAPscaffold196:320874|321041	3.85786	0	4.93618	6.19416	0.182348	0.438878
AJAPscaffold197:327975|346521	0	4.14738	-5.16198	6.21355	0.182348	0.438878
AJAPscaffold198:730605|731628	3.85786	0	4.93618	6.19416	0.182348	0.438878
AJAPscaffold2:454615|484571	3.85786	0	4.93618	6.19416	0.182348	0.438878
AJAPscaffold20:148681|154199	3.85786	0	4.93618	6.19416	0.182348	0.438878
AJAPscaffold20:1863109|1864932	3.85786	0	4.93618	6.19416	0.182348	0.438878
AJAPscaffold20:818537|820424	0	4.14738	-5.16198	6.21355	0.182348	0.438878
AJAPscaffold202:81392|87447	0	4.14738	-5.16198	6.21355	0.182348	0.438878
AJAPscaffold204:464864|472800	0	4.14738	-5.16198	6.21355	0.182348	0.438878
AJAPscaffold205:110466|152897	0	4.14738	-5.16198	6.21355	0.182348	0.438878
AJAPscaffold2058:75132|84467	3.85786	0	4.93618	6.19416	0.182348	0.438878
AJAPscaffold208:61997|66212	3.85786	0	4.93618	6.19416	0.182348	0.438878
AJAPscaffold208:743127|747486	9.64465	2.07369	2.02783	7.18846	0.178361	0.438878
AJAPscaffold21:287025|302860	0	4.14738	-5.16198	6.21355	0.182348	0.438878
AJAPscaffold211:110948|117593	0	4.14738	-5.16198	6.21355	0.182348	0.438878
AJAPscaffold2135:65504|72270	3.85786	0	4.93618	6.19416	0.182348	0.438878
AJAPscaffold215:319034|321683	3.85786	0	4.93618	6.19416	0.182348	0.438878
AJAPscaffold215:512575|531846	0	4.14738	-5.16198	6.21355	0.182348	0.438878
AJAPscaffold216:357779|432328	3.85786	0	4.93618	6.19416	0.182348	0.438878
AJAPscaffold2160:40599|41802	0	4.14738	-5.16198	6.21355	0.182348	0.438878
AJAPscaffold217:200240|307156	3.85786	0	4.93618	6.19416	0.182348	0.438878
AJAPscaffold217:44878|117646	3.85786	0	4.93618	6.19416	0.182348	0.438878
AJAPscaffold219:282089|282943	3.85786	0	4.93618	6.19416	0.182348	0.438878
AJAPscaffold2203:9476|14043	3.85786	0	4.93618	6.19416	0.182348	0.438878
AJAPscaffold2208:57547|62898	3.85786	0	4.93618	6.19416	0.182348	0.438878
AJAPscaffold223:239557|266904	3.85786	0	4.93618	6.19416	0.182348	0.438878
AJAPscaffold223:246196|274422	14.467	4.14738	1.64612	7.70914	0.165387	0.438878
AJAPscaffold223:953233|969737	0	4.14738	-5.16198	6.21355	0.182348	0.438878
AJAPscaffold232:107332|141861	0	4.14738	-5.16198	6.21355	0.182348	0.438878
AJAPscaffold232:87310|145165	5.78679	15.5527	-1.53366	7.86609	0.174202	0.438878
AJAPscaffold234:936585|937744	3.85786	0	4.93618	6.19416	0.182348	0.438878
AJAPscaffold236:170134|175869	0	4.14738	-5.16198	6.21355	0.182348	0.438878
AJAPscaffold238:344081|351350	3.85786	0	4.93618	6.19416	0.182348	0.438878
AJAPscaffold238:368775|380285	0	4.14738	-5.16198	6.21355	0.182348	0.438878
AJAPscaffold24:135534|154622	0	4.14738	-5.16198	6.21355	0.182348	0.438878
AJAPscaffold24:81522|86554	3.85786	0	4.93618	6.19416	0.182348	0.438878
AJAPscaffold241:47440|52205	3.85786	0	4.93618	6.19416	0.182348	0.438878
AJAPscaffold242:90503|178014	3.85786	0	4.93618	6.19416	0.182348	0.438878
AJAPscaffold246:684036|694277	3.85786	0	4.93618	6.19416	0.182348	0.438878
AJAPscaffold246:731457|734062	3.85786	0	4.93618	6.19416	0.182348	0.438878
AJAPscaffold248:194666|198143	3.85786	0	4.93618	6.19416	0.182348	0.438878
AJAPscaffold25:910954|1014205	0	4.14738	-5.16198	6.21355	0.182348	0.438878
AJAPscaffold252:458574|459603	3.85786	0	4.93618	6.19416	0.182348	0.438878
AJAPscaffold252:717338|738819	3.85786	0	4.93618	6.19416	0.182348	0.438878
AJAPscaffold2601:9177|39432	3.85786	0	4.93618	6.19416	0.182348	0.438878
AJAPscaffold263:1906|3582	0	4.14738	-5.16198	6.21355	0.182348	0.438878
AJAPscaffold2677:23652|43523	3.85786	0	4.93618	6.19416	0.182348	0.438878
AJAPscaffold270:452558|453842	0	4.14738	-5.16198	6.21355	0.182348	0.438878
AJAPscaffold2714:39647|50102	0	4.14738	-5.16198	6.21355	0.182348	0.438878
AJAPscaffold28:1651730|1660963	0	4.14738	-5.16198	6.21355	0.182348	0.438878
AJAPscaffold28:430006|430170	7.71572	20.7369	-1.53888	8.22614	0.143454	0.438878
AJAPscaffold281:295257|359743	3.85786	0	4.93618	6.19416	0.182348	0.438878
AJAPscaffold281:298477|360454	3.85786	0	4.93618	6.19416	0.182348	0.438878
AJAPscaffold281:310208|365529	0	4.14738	-5.16198	6.21355	0.182348	0.438878
AJAPscaffold281:926325|1032066	0	4.14738	-5.16198	6.21355	0.182348	0.438878
AJAPscaffold283:100818|114669	39.5431	85.0212	-1.23011	10.2271	0.176353	0.438878
AJAPscaffold283:372528|374660	3.85786	0	4.93618	6.19416	0.182348	0.438878
AJAPscaffold284:473006|516275	3.85786	13.479	-1.89807	7.6152	0.165387	0.438878
AJAPscaffold287:514314|529663	0	4.14738	-5.16198	6.21355	0.182348	0.438878
AJAPscaffold29:488534|493392	3.85786	0	4.93618	6.19416	0.182348	0.438878
AJAPscaffold292:432716|446926	0	4.14738	-5.16198	6.21355	0.182348	0.438878
AJAPscaffold292:490983|545482	3.85786	0	4.93618	6.19416	0.182348	0.438878
AJAPscaffold304:203582|250176	3.85786	0	4.93618	6.19416	0.182348	0.438878
AJAPscaffold308:440424|474235	0	4.14738	-5.16198	6.21355	0.182348	0.438878
AJAPscaffold31:126983|127973	3.85786	0	4.93618	6.19416	0.182348	0.438878
AJAPscaffold31:557121|557335	3.85786	0	4.93618	6.19416	0.182348	0.438878
AJAPscaffold33:133837|147501	0	4.14738	-5.16198	6.21355	0.182348	0.438878
AJAPscaffold33:858915|862510	0	4.14738	-5.16198	6.21355	0.182348	0.438878
AJAPscaffold330:3993|4922	3.85786	0	4.93618	6.19416	0.182348	0.438878
AJAPscaffold331:495584|498991	3.85786	0	4.93618	6.19416	0.182348	0.438878
AJAPscaffold335:165118|210272	3.85786	0	4.93618	6.19416	0.182348	0.438878
AJAPscaffold335:210194|269682	0	4.14738	-5.16198	6.21355	0.182348	0.438878
AJAPscaffold335:227007|241359	0	4.14738	-5.16198	6.21355	0.182348	0.438878
AJAPscaffold335:406669|406884	0	4.14738	-5.16198	6.21355	0.182348	0.438878
AJAPscaffold336:144656|149615	3.85786	0	4.93618	6.19416	0.182348	0.438878
AJAPscaffold337:259487|274037	3.85786	0	4.93618	6.19416	0.182348	0.438878
AJAPscaffold340:326476|336730	0	4.14738	-5.16198	6.21355	0.182348	0.438878
AJAPscaffold343:306561|308550	3.85786	0	4.93618	6.19416	0.182348	0.438878
AJAPscaffold347:602104|707371	3.85786	0	4.93618	6.19416	0.182348	0.438878
AJAPscaffold35:151364|155522	3.85786	0	4.93618	6.19416	0.182348	0.438878
AJAPscaffold35:69409|71342	0	4.14738	-5.16198	6.21355	0.182348	0.438878
AJAPscaffold352:779166|822909	3.85786	0	4.93618	6.19416	0.182348	0.438878
AJAPscaffold355:153924|156480	3.85786	0	4.93618	6.19416	0.182348	0.438878
AJAPscaffold357:220447|220688	0	4.14738	-5.16198	6.21355	0.182348	0.438878
AJAPscaffold36:356948|357202	0	4.14738	-5.16198	6.21355	0.182348	0.438878
AJAPscaffold36:730752|735399	0	4.14738	-5.16198	6.21355	0.182348	0.438878
AJAPscaffold360:434987|436802	0	4.14738	-5.16198	6.21355	0.182348	0.438878
AJAPscaffold362:168007|193899	3.85786	0	4.93618	6.19416	0.182348	0.438878
AJAPscaffold367:238125|248539	0	4.14738	-5.16198	6.21355	0.182348	0.438878
AJAPscaffold367:260789|266025	3.85786	0	4.93618	6.19416	0.182348	0.438878
AJAPscaffold37:191418|198261	0	4.14738	-5.16198	6.21355	0.182348	0.438878
AJAPscaffold37:467805|485447	0	4.14738	-5.16198	6.21355	0.182348	0.438878
AJAPscaffold371:84186|91483	0	4.14738	-5.16198	6.21355	0.182348	0.438878
AJAPscaffold379:45139|54884	0	4.14738	-5.16198	6.21355	0.182348	0.438878
AJAPscaffold381:409396|436424	3.85786	0	4.93618	6.19416	0.182348	0.438878
AJAPscaffold383:330270|362609	0	4.14738	-5.16198	6.21355	0.182348	0.438878
AJAPscaffold388:82475|102860	0	4.14738	-5.16198	6.21355	0.182348	0.438878
AJAPscaffold388:82475|94151	0	4.14738	-5.16198	6.21355	0.182348	0.438878
AJAPscaffold388:83443|177820	3.85786	0	4.93618	6.19416	0.182348	0.438878
AJAPscaffold397:25611|25850	3.85786	0	4.93618	6.19416	0.182348	0.438878
AJAPscaffold40:976176|985354	9.64465	2.07369	2.02783	7.18846	0.178361	0.438878
AJAPscaffold405:187544|187721	3.85786	0	4.93618	6.19416	0.182348	0.438878
AJAPscaffold406:79946|150251	3.85786	0	4.93618	6.19416	0.182348	0.438878
AJAPscaffold406:80970|146430	3.85786	0	4.93618	6.19416	0.182348	0.438878
AJAPscaffold406:81797|87051	3.85786	0	4.93618	6.19416	0.182348	0.438878
AJAPscaffold406:84704|124675	3.85786	0	4.93618	6.19416	0.182348	0.438878
AJAPscaffold409:542332|544237	0	4.14738	-5.16198	6.21355	0.182348	0.438878
AJAPscaffold412:149925|162746	3.85786	0	4.93618	6.19416	0.182348	0.438878
AJAPscaffold413:168977|180504	0	4.14738	-5.16198	6.21355	0.182348	0.438878
AJAPscaffold416:363981|381706	3.85786	0	4.93618	6.19416	0.182348	0.438878
AJAPscaffold417:106072|123625	0	4.14738	-5.16198	6.21355	0.182348	0.438878
AJAPscaffold42:853196|862454	3.85786	0	4.93618	6.19416	0.182348	0.438878
AJAPscaffold420:724159|728573	0	4.14738	-5.16198	6.21355	0.182348	0.438878
AJAPscaffold423:251149|350869	3.85786	0	4.93618	6.19416	0.182348	0.438878
AJAPscaffold424:377504|411886	3.85786	0	4.93618	6.19416	0.182348	0.438878
AJAPscaffold431:304081|358939	0	4.14738	-5.16198	6.21355	0.182348	0.438878
AJAPscaffold435:550973|551163	0	4.14738	-5.16198	6.21355	0.182348	0.438878
AJAPscaffold438:203136|212806	3.85786	0	4.93618	6.19416	0.182348	0.438878
AJAPscaffold44:1137881|1146361	0	4.14738	-5.16198	6.21355	0.182348	0.438878
AJAPscaffold454:407509|410168	3.85786	0	4.93618	6.19416	0.182348	0.438878
AJAPscaffold459:225715|227922	0	4.14738	-5.16198	6.21355	0.182348	0.438878
AJAPscaffold46:110620|124389	3.85786	0	4.93618	6.19416	0.182348	0.438878
AJAPscaffold465:282103|290098	3.85786	0	4.93618	6.19416	0.182348	0.438878
AJAPscaffold472:85966|87259	3.85786	0	4.93618	6.19416	0.182348	0.438878
AJAPscaffold476:68380|87374	0	4.14738	-5.16198	6.21355	0.182348	0.438878
AJAPscaffold48:489419|490709	0	4.14738	-5.16198	6.21355	0.182348	0.438878
AJAPscaffold485:136664|136907	3.85786	0	4.93618	6.19416	0.182348	0.438878
AJAPscaffold488:545011|706759	0	4.14738	-5.16198	6.21355	0.182348	0.438878
AJAPscaffold5:613428|770715	3.85786	0	4.93618	6.19416	0.182348	0.438878
AJAPscaffold5:916583|943017	3.85786	0	4.93618	6.19416	0.182348	0.438878
AJAPscaffold500:338940|353857	3.85786	0	4.93618	6.19416	0.182348	0.438878
AJAPscaffold510:744871|745026	0	4.14738	-5.16198	6.21355	0.182348	0.438878
AJAPscaffold520:350172|351891	0	4.14738	-5.16198	6.21355	0.182348	0.438878
AJAPscaffold526:232284|238301	0	4.14738	-5.16198	6.21355	0.182348	0.438878
AJAPscaffold53:1062277|1092385	3.85786	0	4.93618	6.19416	0.182348	0.438878
AJAPscaffold537:279091|289482	0	4.14738	-5.16198	6.21355	0.182348	0.438878
AJAPscaffold54:448031|450157	3.85786	0	4.93618	6.19416	0.182348	0.438878
AJAPscaffold543:75241|76382	3.85786	0	4.93618	6.19416	0.182348	0.438878
AJAPscaffold545:338311|343594	3.85786	0	4.93618	6.19416	0.182348	0.438878
AJAPscaffold551:187543|203332	0	4.14738	-5.16198	6.21355	0.182348	0.438878
AJAPscaffold551:204308|367855	3.85786	0	4.93618	6.19416	0.182348	0.438878
AJAPscaffold551:247577|344127	3.85786	0	4.93618	6.19416	0.182348	0.438878
AJAPscaffold552:148328|248641	3.85786	0	4.93618	6.19416	0.182348	0.438878
AJAPscaffold559:130140|194927	3.85786	0	4.93618	6.19416	0.182348	0.438878
AJAPscaffold561:159298|235935	0	4.14738	-5.16198	6.21355	0.182348	0.438878
AJAPscaffold561:162882|321500	0	4.14738	-5.16198	6.21355	0.182348	0.438878
AJAPscaffold569:229860|246897	3.85786	0	4.93618	6.19416	0.182348	0.438878
AJAPscaffold573:27968|41527	3.85786	0	4.93618	6.19416	0.182348	0.438878
AJAPscaffold582:25234|25515	0	4.14738	-5.16198	6.21355	0.182348	0.438878
AJAPscaffold582:35737|36640	0	4.14738	-5.16198	6.21355	0.182348	0.438878
AJAPscaffold592:126629|130717	0	4.14738	-5.16198	6.21355	0.182348	0.438878
AJAPscaffold592:126629|136523	0	4.14738	-5.16198	6.21355	0.182348	0.438878
AJAPscaffold592:129500|136523	0	4.14738	-5.16198	6.21355	0.182348	0.438878
AJAPscaffold593:237451|316883	3.85786	0	4.93618	6.19416	0.182348	0.438878
AJAPscaffold597:135299|135730	3.85786	0	4.93618	6.19416	0.182348	0.438878
AJAPscaffold6:1357915|1377057	3.85786	0	4.93618	6.19416	0.182348	0.438878
AJAPscaffold6:872551|880590	3.85786	0	4.93618	6.19416	0.182348	0.438878
AJAPscaffold60:480152|645716	3.85786	0	4.93618	6.19416	0.182348	0.438878
AJAPscaffold600:300691|300949	0	4.14738	-5.16198	6.21355	0.182348	0.438878
AJAPscaffold609:272670|367219	0	4.14738	-5.16198	6.21355	0.182348	0.438878
AJAPscaffold610:1011047|1076017	3.85786	0	4.93618	6.19416	0.182348	0.438878
AJAPscaffold610:898772|1071975	0	4.14738	-5.16198	6.21355	0.182348	0.438878
AJAPscaffold63:536686|537313	0	4.14738	-5.16198	6.21355	0.182348	0.438878
AJAPscaffold630:123799|143119	3.85786	0	4.93618	6.19416	0.182348	0.438878
AJAPscaffold633:235999|239096	14.467	4.14738	1.64612	7.70914	0.165387	0.438878
AJAPscaffold636:129829|168471	3.85786	0	4.93618	6.19416	0.182348	0.438878
AJAPscaffold64:911977|947507	4.82233	15.5527	-1.79036	7.80918	0.174202	0.438878
AJAPscaffold65:385509|428413	3.85786	0	4.93618	6.19416	0.182348	0.438878
AJAPscaffold653:164527|173753	3.85786	0	4.93618	6.19416	0.182348	0.438878
AJAPscaffold66:395241|405918	3.85786	0	4.93618	6.19416	0.182348	0.438878
AJAPscaffold66:743351|764246	134.061	53.9159	1.18388	10.7745	0.179181	0.438878
AJAPscaffold667:129743|130494	0	4.14738	-5.16198	6.21355	0.182348	0.438878
AJAPscaffold67:571194|658065	0	4.14738	-5.16198	6.21355	0.182348	0.438878
AJAPscaffold67:657793|675682	0	4.14738	-5.16198	6.21355	0.182348	0.438878
AJAPscaffold67:659280|687009	0	4.14738	-5.16198	6.21355	0.182348	0.438878
AJAPscaffold67:681040|754279	0	4.14738	-5.16198	6.21355	0.182348	0.438878
AJAPscaffold67:695236|701231	0	4.14738	-5.16198	6.21355	0.182348	0.438878
AJAPscaffold674:327221|331213	0	4.14738	-5.16198	6.21355	0.182348	0.438878
AJAPscaffold676:183313|310715	0	4.14738	-5.16198	6.21355	0.182348	0.438878
AJAPscaffold682:322071|324230	3.85786	0	4.93618	6.19416	0.182348	0.438878
AJAPscaffold69:1254045|1351153	0	4.14738	-5.16198	6.21355	0.182348	0.438878
AJAPscaffold696:154262|284118	3.85786	0	4.93618	6.19416	0.182348	0.438878
AJAPscaffold706:242340|251290	3.85786	0	4.93618	6.19416	0.182348	0.438878
AJAPscaffold710:63283|64621	3.85786	0	4.93618	6.19416	0.182348	0.438878
AJAPscaffold711:263030|279255	0	4.14738	-5.16198	6.21355	0.182348	0.438878
AJAPscaffold714:138646|192277	3.85786	0	4.93618	6.19416	0.182348	0.438878
AJAPscaffold72:688544|759267	3.85786	0	4.93618	6.19416	0.182348	0.438878
AJAPscaffold720:486363|588270	0	4.14738	-5.16198	6.21355	0.182348	0.438878
AJAPscaffold729:158792|185066	3.85786	0	4.93618	6.19416	0.182348	0.438878
AJAPscaffold729:278431|378509	0	4.14738	-5.16198	6.21355	0.182348	0.438878
AJAPscaffold730:205703|205889	3.85786	0	4.93618	6.19416	0.182348	0.438878
AJAPscaffold732:174293|180328	7.71572	20.7369	-1.53888	8.22614	0.143454	0.438878
AJAPscaffold732:17462|20211	3.85786	0	4.93618	6.19416	0.182348	0.438878
AJAPscaffold735:4406|10432	0	4.14738	-5.16198	6.21355	0.182348	0.438878
AJAPscaffold74:212107|218379	3.85786	0	4.93618	6.19416	0.182348	0.438878
AJAPscaffold74:271237|273408	0	4.14738	-5.16198	6.21355	0.182348	0.438878
AJAPscaffold743:169420|171773	3.85786	0	4.93618	6.19416	0.182348	0.438878
AJAPscaffold748:127299|209411	3.85786	0	4.93618	6.19416	0.182348	0.438878
AJAPscaffold75:475229|656757	224.72	86.058	1.25515	11.4841	0.149443	0.438878
AJAPscaffold753:289956|299736	0	4.14738	-5.16198	6.21355	0.182348	0.438878
AJAPscaffold762:47035|57302	3.85786	0	4.93618	6.19416	0.182348	0.438878
AJAPscaffold765:169605|169775	3.85786	0	4.93618	6.19416	0.182348	0.438878
AJAPscaffold765:282933|291034	0	4.14738	-5.16198	6.21355	0.182348	0.438878
AJAPscaffold765:441507|518282	0	4.14738	-5.16198	6.21355	0.182348	0.438878
AJAPscaffold765:449554|520701	0	4.14738	-5.16198	6.21355	0.182348	0.438878
AJAPscaffold765:81985|83040	0	4.14738	-5.16198	6.21355	0.182348	0.438878
AJAPscaffold77:200111|371519	3.85786	0	4.93618	6.19416	0.182348	0.438878
AJAPscaffold771:31710|142051	0	4.14738	-5.16198	6.21355	0.182348	0.438878
AJAPscaffold773:226651|229264	3.85786	0	4.93618	6.19416	0.182348	0.438878
AJAPscaffold78:109288|119266	3.85786	0	4.93618	6.19416	0.182348	0.438878
AJAPscaffold78:109397|109471	0	4.14738	-5.16198	6.21355	0.182348	0.438878
AJAPscaffold780:205615|208455	0	4.14738	-5.16198	6.21355	0.182348	0.438878
AJAPscaffold782:170653|218100	0	4.14738	-5.16198	6.21355	0.182348	0.438878
AJAPscaffold782:205337|214514	0	4.14738	-5.16198	6.21355	0.182348	0.438878
AJAPscaffold790:144634|145575	3.85786	0	4.93618	6.19416	0.182348	0.438878
AJAPscaffold796:383919|392631	3.85786	0	4.93618	6.19416	0.182348	0.438878
AJAPscaffold796:434692|446137	0	4.14738	-5.16198	6.21355	0.182348	0.438878
AJAPscaffold811:228797|229567	0	4.14738	-5.16198	6.21355	0.182348	0.438878
AJAPscaffold811:230220|230464	3.85786	0	4.93618	6.19416	0.182348	0.438878
AJAPscaffold811:232177|232696	3.85786	0	4.93618	6.19416	0.182348	0.438878
AJAPscaffold811:233553|233835	0	4.14738	-5.16198	6.21355	0.182348	0.438878
AJAPscaffold811:234264|234644	3.85786	0	4.93618	6.19416	0.182348	0.438878
AJAPscaffold814:116093|125658	3.85786	0	4.93618	6.19416	0.182348	0.438878
AJAPscaffold817:28634|47751	0	4.14738	-5.16198	6.21355	0.182348	0.438878
AJAPscaffold817:30089|64169	3.85786	0	4.93618	6.19416	0.182348	0.438878
AJAPscaffold827:182468|194241	0	4.14738	-5.16198	6.21355	0.182348	0.438878
AJAPscaffold844:204530|227115	0	4.14738	-5.16198	6.21355	0.182348	0.438878
AJAPscaffold857:415949|436439	3.85786	0	4.93618	6.19416	0.182348	0.438878
AJAPscaffold86:755154|758138	3.85786	0	4.93618	6.19416	0.182348	0.438878
AJAPscaffold860:14938|132041	0	4.14738	-5.16198	6.21355	0.182348	0.438878
AJAPscaffold860:359279|363282	0	4.14738	-5.16198	6.21355	0.182348	0.438878
AJAPscaffold861:176994|177943	3.85786	0	4.93618	6.19416	0.182348	0.438878
AJAPscaffold871:197782|217380	3.85786	0	4.93618	6.19416	0.182348	0.438878
AJAPscaffold878:253648|263868	3.85786	0	4.93618	6.19416	0.182348	0.438878
AJAPscaffold88:23178|24209	3.85786	0	4.93618	6.19416	0.182348	0.438878
AJAPscaffold888:249033|251659	0	4.14738	-5.16198	6.21355	0.182348	0.438878
AJAPscaffold9:1438132|1543377	0	4.14738	-5.16198	6.21355	0.182348	0.438878
AJAPscaffold9:674765|680544	3.85786	0	4.93618	6.19416	0.182348	0.438878
AJAPscaffold90:610373|724075	0	4.14738	-5.16198	6.21355	0.182348	0.438878
AJAPscaffold901:27938|28633	0	4.14738	-5.16198	6.21355	0.182348	0.438878
AJAPscaffold908:141180|179216	3.85786	0	4.93618	6.19416	0.182348	0.438878
AJAPscaffold91:362861|415647	3.85786	0	4.93618	6.19416	0.182348	0.438878
AJAPscaffold925:273844|389692	3.85786	0	4.93618	6.19416	0.182348	0.438878
AJAPscaffold928:175499|209123	3.85786	0	4.93618	6.19416	0.182348	0.438878
AJAPscaffold93:775139|779648	3.85786	0	4.93618	6.19416	0.182348	0.438878
AJAPscaffold930:270838|275472	3.85786	0	4.93618	6.19416	0.182348	0.438878
AJAPscaffold946:440673|607462	3.85786	0	4.93618	6.19416	0.182348	0.438878
AJAPscaffold95:655743|679010	3.85786	0	4.93618	6.19416	0.182348	0.438878
AJAPscaffold951:149817|182141	0	4.14738	-5.16198	6.21355	0.182348	0.438878
AJAPscaffold955:409140|411432	0	4.14738	-5.16198	6.21355	0.182348	0.438878
AJAPscaffold99:1683820|1684071	2.8934	11.4053	-2.05877	7.39134	0.15362	0.438878
AJAPscaffold99:441444|458811	3.85786	0	4.93618	6.19416	0.182348	0.438878
AJAPscaffold419:339917|350729	65.5836	135.827	-1.1772	10.906	0.18426	0.443212
AJAPscaffold1105:238804|241131	11.5736	3.11053	1.72907	7.43563	0.191365	0.458904
AJAPscaffold1170:160178|199623	2.8934	10.3684	-1.92276	7.30698	0.191365	0.458904
AJAPscaffold1719:29457|39387	11.5736	3.11053	1.72907	7.43563	0.191365	0.458904
AJAPscaffold3:449835|457654	11.5736	3.11053	1.72907	7.43563	0.191365	0.458904
AJAPscaffold301:287759|297286	11.5736	3.11053	1.72907	7.43563	0.191365	0.458904
AJAPscaffold227:30250|32101	10.6091	24.8843	-1.34765	8.51179	0.197774	0.473986
AJAPscaffold876:154826|157689	3.85786	12.4421	-1.78364	7.54304	0.19983	0.478624
AJAPscaffold1161:121534|197180	51.1167	19.7	1.24213	9.42253	0.20285	0.485561
AJAPscaffold277:310822|311789	13.5025	31.1053	-1.32404	8.81388	0.204764	0.489847
AJAPscaffold354:927369|949937	4.82233	14.5158	-1.69161	7.74611	0.205715	0.490933
AJAPscaffold388:80597|88441	5.78679	14.5158	-1.43491	7.80553	0.205715	0.490933
AJAPscaffold414:312114|317065	5.78679	14.5158	-1.43491	7.80553	0.205715	0.490933
AJAPscaffold687:156518|159421	4.82233	14.5158	-1.69161	7.74611	0.205715	0.490933
AJAPscaffold40:88795|96971	37.6141	14.5158	1.2384	9.01098	0.208109	0.496348
AJAPscaffold603:108928|119147	16.3959	36.2895	-1.26797	9.03731	0.209514	0.499396
AJAPscaffold157:427611|428500	6.75126	16.5895	-1.40824	7.97683	0.210007	0.500271
AJAPscaffold120:926771|1002687	19.2893	40.4369	-1.19085	9.20717	0.211915	0.504511
AJAPscaffold69:237642|239734	7.71572	18.6632	-1.38779	8.13009	0.213257	0.507095
AJAPscaffold696:121997|136167	20.2538	6.22106	1.55639	8.13622	0.213257	0.507095
AJAPscaffold423:196389|306848	31.8274	12.4421	1.21873	8.79498	0.222952	0.529512
AJAPscaffold5:915306|941546	31.8274	12.4421	1.21873	8.79498	0.222952	0.529512
AJAPscaffold1:1714886|1718269	0	3.11053	-4.76031	6.01844	0.305556	0.530327
AJAPscaffold1:184270|185000	0	3.11053	-4.76031	6.01844	0.305556	0.530327
AJAPscaffold10:534908|604710	0	3.11053	-4.76031	6.01844	0.305556	0.530327
AJAPscaffold100:426092|538209	0	3.11053	-4.76031	6.01844	0.305556	0.530327
AJAPscaffold1004:134354|141489	2.8934	0	4.53677	6.00359	0.305556	0.530327
AJAPscaffold1004:153891|154913	113.807	51.8422	1.00429	10.5991	0.255725	0.530327
AJAPscaffold1005:112154|116394	0	3.11053	-4.76031	6.01844	0.305556	0.530327
AJAPscaffold1005:90490|95751	2.8934	0	4.53677	6.00359	0.305556	0.530327
AJAPscaffold1008:66156|68778	2.8934	0	4.53677	6.00359	0.305556	0.530327
AJAPscaffold1011:12917|21795	2.8934	0	4.53677	6.00359	0.305556	0.530327
AJAPscaffold1011:12917|27567	2.8934	0	4.53677	6.00359	0.305556	0.530327
AJAPscaffold102:152702|199860	2.8934	0	4.53677	6.00359	0.305556	0.530327
AJAPscaffold1026:196287|197648	0	3.11053	-4.76031	6.01844	0.305556	0.530327
AJAPscaffold104:348336|357680	2.8934	0	4.53677	6.00359	0.305556	0.530327
AJAPscaffold1044:54601|54810	2.8934	0	4.53677	6.00359	0.305556	0.530327
AJAPscaffold1049:213897|224977	0	3.11053	-4.76031	6.01844	0.305556	0.530327
AJAPscaffold106:452263|476831	2.8934	0	4.53677	6.00359	0.305556	0.530327
AJAPscaffold1067:192434|226323	2.8934	0	4.53677	6.00359	0.305556	0.530327
AJAPscaffold1078:277830|280916	2.8934	0	4.53677	6.00359	0.305556	0.530327
AJAPscaffold109:127069|140051	2.8934	0	4.53677	6.00359	0.305556	0.530327
AJAPscaffold1093:257425|301463	2.8934	0	4.53677	6.00359	0.305556	0.530327
AJAPscaffold1099:103329|189044	0	3.11053	-4.76031	6.01844	0.305556	0.530327
AJAPscaffold1099:88703|150078	0	3.11053	-4.76031	6.01844	0.305556	0.530327
AJAPscaffold11:424654|432541	2.8934	0	4.53677	6.00359	0.305556	0.530327
AJAPscaffold11:603851|617491	2.8934	0	4.53677	6.00359	0.305556	0.530327
AJAPscaffold1118:202952|204508	0	3.11053	-4.76031	6.01844	0.305556	0.530327
AJAPscaffold112:145201|153643	0	3.11053	-4.76031	6.01844	0.305556	0.530327
AJAPscaffold112:435518|511605	8.68019	2.07369	1.87796	7.09703	0.23394	0.530327
AJAPscaffold1127:59757|156133	25.0761	10.3684	1.13666	8.50589	0.296866	0.530327
AJAPscaffold1131:183662|183891	0	3.11053	-4.76031	6.01844	0.305556	0.530327
AJAPscaffold1138:56374|66019	0	3.11053	-4.76031	6.01844	0.305556	0.530327
AJAPscaffold114:775676|877599	2.8934	0	4.53677	6.00359	0.305556	0.530327
AJAPscaffold114:977290|994500	2.8934	0	4.53677	6.00359	0.305556	0.530327
AJAPscaffold114:983541|1032116	2.8934	0	4.53677	6.00359	0.305556	0.530327
AJAPscaffold1153:15234|20632	3.85786	11.4053	-1.65935	7.4672	0.242406	0.530327
AJAPscaffold116:539362|621500	0	3.11053	-4.76031	6.01844	0.305556	0.530327
AJAPscaffold1164:146336|183274	0	3.11053	-4.76031	6.01844	0.305556	0.530327
AJAPscaffold1164:149061|184220	0	3.11053	-4.76031	6.01844	0.305556	0.530327
AJAPscaffold117:528480|533434	2.8934	0	4.53677	6.00359	0.305556	0.530327
AJAPscaffold117:610113|610320	0	3.11053	-4.76031	6.01844	0.305556	0.530327
AJAPscaffold117:957568|1019770	2.8934	0	4.53677	6.00359	0.305556	0.530327
AJAPscaffold1171:90137|90412	2.8934	0	4.53677	6.00359	0.305556	0.530327
AJAPscaffold1172:166183|259920	0	3.11053	-4.76031	6.01844	0.305556	0.530327
AJAPscaffold1172:299515|299646	2.8934	0	4.53677	6.00359	0.305556	0.530327
AJAPscaffold1176:72748|82709	2.8934	0	4.53677	6.00359	0.305556	0.530327
AJAPscaffold118:672880|682815	0	3.11053	-4.76031	6.01844	0.305556	0.530327
AJAPscaffold1188:52340|57505	2.8934	0	4.53677	6.00359	0.305556	0.530327
AJAPscaffold1193:134310|178264	0	3.11053	-4.76031	6.01844	0.305556	0.530327
AJAPscaffold1195:34388|43680	0	3.11053	-4.76031	6.01844	0.305556	0.530327
AJAPscaffold1198:172183|180121	2.8934	0	4.53677	6.00359	0.305556	0.530327
AJAPscaffold12:461834|500388	2.8934	0	4.53677	6.00359	0.305556	0.530327
AJAPscaffold12:486482|500388	14.467	5.18422	1.33227	7.77277	0.243647	0.530327
AJAPscaffold12:653843|688085	0	3.11053	-4.76031	6.01844	0.305556	0.530327
AJAPscaffold12:813720|816633	10.6091	3.11053	1.605	7.35921	0.239728	0.530327
AJAPscaffold120:934895|1013676	0	3.11053	-4.76031	6.01844	0.305556	0.530327
AJAPscaffold1206:37142|41669	2.8934	0	4.53677	6.00359	0.305556	0.530327
AJAPscaffold121:109015|116035	0	3.11053	-4.76031	6.01844	0.305556	0.530327
AJAPscaffold121:117697|120325	11.5736	4.14738	1.3274	7.51198	0.295163	0.530327
AJAPscaffold1212:95833|252520	2.8934	0	4.53677	6.00359	0.305556	0.530327
AJAPscaffold1229:170099|172423	0	3.11053	-4.76031	6.01844	0.305556	0.530327
AJAPscaffold124:146749|161934	0	3.11053	-4.76031	6.01844	0.305556	0.530327
AJAPscaffold124:151205|161934	2.8934	0	4.53677	6.00359	0.305556	0.530327
AJAPscaffold124:189351|202124	0	3.11053	-4.76031	6.01844	0.305556	0.530327
AJAPscaffold124:660408|664836	0	3.11053	-4.76031	6.01844	0.305556	0.530327
AJAPscaffold1253:167772|196740	0	3.11053	-4.76031	6.01844	0.305556	0.530327
AJAPscaffold1258:120689|124705	2.8934	0	4.53677	6.00359	0.305556	0.530327
AJAPscaffold1266:67800|77426	2.8934	0	4.53677	6.00359	0.305556	0.530327
AJAPscaffold1268:64618|65930	2.8934	0	4.53677	6.00359	0.305556	0.530327
AJAPscaffold1275:124377|134841	2.8934	0	4.53677	6.00359	0.305556	0.530327
AJAPscaffold128:209405|210783	2.8934	0	4.53677	6.00359	0.305556	0.530327
AJAPscaffold1287:41154|53911	0	3.11053	-4.76031	6.01844	0.305556	0.530327
AJAPscaffold1288:128588|129521	2.8934	0	4.53677	6.00359	0.305556	0.530327
AJAPscaffold129:359535|381959	0	3.11053	-4.76031	6.01844	0.305556	0.530327
AJAPscaffold1322:72713|73444	0	3.11053	-4.76031	6.01844	0.305556	0.530327
AJAPscaffold1325:27764|30261	0	3.11053	-4.76031	6.01844	0.305556	0.530327
AJAPscaffold1334:159548|167503	2.8934	0	4.53677	6.00359	0.305556	0.530327
AJAPscaffold1338:110796|172207	11.5736	22.8106	-1.09868	8.47001	0.296866	0.530327
AJAPscaffold1344:169945|170287	2.8934	0	4.53677	6.00359	0.305556	0.530327
AJAPscaffold1359:33318|39885	2.8934	0	4.53677	6.00359	0.305556	0.530327
AJAPscaffold1359:56381|77473	2.8934	0	4.53677	6.00359	0.305556	0.530327
AJAPscaffold136:342762|416103	0	3.11053	-4.76031	6.01844	0.305556	0.530327
AJAPscaffold136:582647|594192	0	3.11053	-4.76031	6.01844	0.305556	0.530327
AJAPscaffold1365:65950|76511	10.6091	3.11053	1.605	7.35921	0.239728	0.530327
AJAPscaffold138:917130|943526	6.75126	15.5527	-1.31581	7.92075	0.244166	0.530327
AJAPscaffold138:977536|1096072	0	3.11053	-4.76031	6.01844	0.305556	0.530327
AJAPscaffold138:977536|1112029	0	3.11053	-4.76031	6.01844	0.305556	0.530327
AJAPscaffold1382:73504|77648	2.8934	0	4.53677	6.00359	0.305556	0.530327
AJAPscaffold139:632356|827756	2.8934	0	4.53677	6.00359	0.305556	0.530327
AJAPscaffold1390:33552|105391	0	3.11053	-4.76031	6.01844	0.305556	0.530327
AJAPscaffold140:200747|203004	2.8934	0	4.53677	6.00359	0.305556	0.530327
AJAPscaffold1402:76461|84653	2.8934	0	4.53677	6.00359	0.305556	0.530327
AJAPscaffold1402:79254|84653	2.8934	0	4.53677	6.00359	0.305556	0.530327
AJAPscaffold1403:29797|128072	0	3.11053	-4.76031	6.01844	0.305556	0.530327
AJAPscaffold143:540661|557637	0	3.11053	-4.76031	6.01844	0.305556	0.530327
AJAPscaffold1434:107425|140303	0	3.11053	-4.76031	6.01844	0.305556	0.530327
AJAPscaffold144:23773|25670	2.8934	0	4.53677	6.00359	0.305556	0.530327
AJAPscaffold145:379409|379633	0	3.11053	-4.76031	6.01844	0.305556	0.530327
AJAPscaffold1474:59296|67486	0	3.11053	-4.76031	6.01844	0.305556	0.530327
AJAPscaffold15:326158|339269	2.8934	0	4.53677	6.00359	0.305556	0.530327
AJAPscaffold1524:80066|81340	2.8934	0	4.53677	6.00359	0.305556	0.530327
AJAPscaffold1532:80623|86771	2.8934	0	4.53677	6.00359	0.305556	0.530327
AJAPscaffold154:842884|846005	2.8934	0	4.53677	6.00359	0.305556	0.530327
AJAPscaffold1543:56499|57414	2.8934	0	4.53677	6.00359	0.305556	0.530327
AJAPscaffold155:127106|134098	0	3.11053	-4.76031	6.01844	0.305556	0.530327
AJAPscaffold157:527523|530415	2.8934	0	4.53677	6.00359	0.305556	0.530327
AJAPscaffold1571:46748|47151	0	3.11053	-4.76031	6.01844	0.305556	0.530327
AJAPscaffold159:394429|402545	0	3.11053	-4.76031	6.01844	0.305556	0.530327
AJAPscaffold16:68676|73963	2.8934	0	4.53677	6.00359	0.305556	0.530327
AJAPscaffold161:84309|84631	17.3604	6.22106	1.33554	7.99318	0.280351	0.530327
AJAPscaffold162:517274|519860	2.8934	0	4.53677	6.00359	0.305556	0.530327
AJAPscaffold1633:52766|61305	2.8934	0	4.53677	6.00359	0.305556	0.530327
AJAPscaffold1635:55055|127372	0	3.11053	-4.76031	6.01844	0.305556	0.530327
AJAPscaffold1635:55055|128953	0	3.11053	-4.76031	6.01844	0.305556	0.530327
AJAPscaffold165:366480|389634	1.92893	7.25791	-1.96941	6.91609	0.23394	0.530327
AJAPscaffold165:383387|403191	0	3.11053	-4.76031	6.01844	0.305556	0.530327
AJAPscaffold165:389559|403191	11.5736	22.8106	-1.09868	8.47001	0.296866	0.530327
AJAPscaffold165:393391|403191	0	3.11053	-4.76031	6.01844	0.305556	0.530327
AJAPscaffold166:17007|21799	0	3.11053	-4.76031	6.01844	0.305556	0.530327
AJAPscaffold166:27553|57168	0	3.11053	-4.76031	6.01844	0.305556	0.530327
AJAPscaffold1662:116601|134089	2.8934	0	4.53677	6.00359	0.305556	0.530327
AJAPscaffold1677:71343|97550	2.8934	0	4.53677	6.00359	0.305556	0.530327
AJAPscaffold1677:92637|146116	2.8934	0	4.53677	6.00359	0.305556	0.530327
AJAPscaffold1685:40044|51264	2.8934	0	4.53677	6.00359	0.305556	0.530327
AJAPscaffold1692:97528|98364	2.8934	0	4.53677	6.00359	0.305556	0.530327
AJAPscaffold1699:69274|76619	2.8934	0	4.53677	6.00359	0.305556	0.530327
AJAPscaffold17:1279752|1281712	2.8934	0	4.53677	6.00359	0.305556	0.530327
AJAPscaffold170:480446|490589	2.8934	0	4.53677	6.00359	0.305556	0.530327
AJAPscaffold1700:64636|64803	0	3.11053	-4.76031	6.01844	0.305556	0.530327
AJAPscaffold171:346854|349141	2.8934	0	4.53677	6.00359	0.305556	0.530327
AJAPscaffold1712:43909|44866	2.8934	0	4.53677	6.00359	0.305556	0.530327
AJAPscaffold172:251687|251928	0	3.11053	-4.76031	6.01844	0.305556	0.530327
AJAPscaffold1721:96304|98389	2.8934	0	4.53677	6.00359	0.305556	0.530327
AJAPscaffold1743:61144|62184	0	3.11053	-4.76031	6.01844	0.305556	0.530327
AJAPscaffold179:172482|180811	2.8934	0	4.53677	6.00359	0.305556	0.530327
AJAPscaffold179:37833|62895	2.8934	0	4.53677	6.00359	0.305556	0.530327
AJAPscaffold18:858107|866753	0	3.11053	-4.76031	6.01844	0.305556	0.530327
AJAPscaffold180:73045|73354	2.8934	0	4.53677	6.00359	0.305556	0.530327
AJAPscaffold182:19991|29037	0	3.11053	-4.76031	6.01844	0.305556	0.530327
AJAPscaffold182:309712|339837	0	3.11053	-4.76031	6.01844	0.305556	0.530327
AJAPscaffold184:329090|397749	2.8934	0	4.53677	6.00359	0.305556	0.530327
AJAPscaffold1853:43296|54060	2.8934	0	4.53677	6.00359	0.305556	0.530327
AJAPscaffold1867:56969|58866	2.8934	0	4.53677	6.00359	0.305556	0.530327
AJAPscaffold1893:84106|84409	0	3.11053	-4.76031	6.01844	0.305556	0.530327
AJAPscaffold1895:6651|11388	0	3.11053	-4.76031	6.01844	0.305556	0.530327
AJAPscaffold190:345056|352892	2.8934	0	4.53677	6.00359	0.305556	0.530327
AJAPscaffold190:349989|350145	2.8934	0	4.53677	6.00359	0.305556	0.530327
AJAPscaffold191:426456|442704	2.8934	0	4.53677	6.00359	0.305556	0.530327
AJAPscaffold1929:50381|50660	2.8934	0	4.53677	6.00359	0.305556	0.530327
AJAPscaffold193:24227|34169	2.8934	9.3316	-1.77257	7.21756	0.239728	0.530327
AJAPscaffold194:162117|188970	2.8934	0	4.53677	6.00359	0.305556	0.530327
AJAPscaffold194:43231|57629	2.8934	0	4.53677	6.00359	0.305556	0.530327
AJAPscaffold1951:39161|70177	0	3.11053	-4.76031	6.01844	0.305556	0.530327
AJAPscaffold1953:90441|114143	2.8934	0	4.53677	6.00359	0.305556	0.530327
AJAPscaffold196:247549|290968	0	3.11053	-4.76031	6.01844	0.305556	0.530327
AJAPscaffold1966:795|3628	2.8934	0	4.53677	6.00359	0.305556	0.530327
AJAPscaffold197:375625|376179	0	3.11053	-4.76031	6.01844	0.305556	0.530327
AJAPscaffold199:213851|217619	0	3.11053	-4.76031	6.01844	0.305556	0.530327
AJAPscaffold199:280798|282420	2.8934	0	4.53677	6.00359	0.305556	0.530327
AJAPscaffold20:1322764|1340501	0	3.11053	-4.76031	6.01844	0.305556	0.530327
AJAPscaffold20:860831|937765	2.8934	0	4.53677	6.00359	0.305556	0.530327
AJAPscaffold2015:38457|64923	0	3.11053	-4.76031	6.01844	0.305556	0.530327
AJAPscaffold2018:40108|41951	0	3.11053	-4.76031	6.01844	0.305556	0.530327
AJAPscaffold202:83846|107745	0	3.11053	-4.76031	6.01844	0.305556	0.530327
AJAPscaffold2021:7098|10516	2.8934	0	4.53677	6.00359	0.305556	0.530327
AJAPscaffold2037:11470|11700	0	3.11053	-4.76031	6.01844	0.305556	0.530327
AJAPscaffold205:108095|150583	2.8934	0	4.53677	6.00359	0.305556	0.530327
AJAPscaffold2056:78895|102892	0	3.11053	-4.76031	6.01844	0.305556	0.530327
AJAPscaffold2064:71722|82413	2.8934	0	4.53677	6.00359	0.305556	0.530327
AJAPscaffold2064:80797|84639	2.8934	0	4.53677	6.00359	0.305556	0.530327
AJAPscaffold208:736575|746389	10.6091	21.7737	-1.15599	8.39226	0.271088	0.530327
AJAPscaffold209:245256|245952	2.8934	0	4.53677	6.00359	0.305556	0.530327
AJAPscaffold210:440179|443328	2.8934	0	4.53677	6.00359	0.305556	0.530327
AJAPscaffold211:114008|117593	0	3.11053	-4.76031	6.01844	0.305556	0.530327
AJAPscaffold2115:40073|63814	2.8934	0	4.53677	6.00359	0.305556	0.530327
AJAPscaffold2139:20079|21481	0	3.11053	-4.76031	6.01844	0.305556	0.530327
AJAPscaffold215:273775|289816	0	3.11053	-4.76031	6.01844	0.305556	0.530327
AJAPscaffold2155:44261|50284	0	3.11053	-4.76031	6.01844	0.305556	0.530327
AJAPscaffold2155:49233|50284	2.8934	0	4.53677	6.00359	0.305556	0.530327
AJAPscaffold217:362310|369682	2.8934	0	4.53677	6.00359	0.305556	0.530327
AJAPscaffold217:62195|219469	2.8934	0	4.53677	6.00359	0.305556	0.530327
AJAPscaffold2176:35775|37401	0	3.11053	-4.76031	6.01844	0.305556	0.530327
AJAPscaffold218:448006|448202	0	3.11053	-4.76031	6.01844	0.305556	0.530327
AJAPscaffold219:282394|282943	2.8934	0	4.53677	6.00359	0.305556	0.530327
AJAPscaffold2208:20805|34559	2.8934	0	4.53677	6.00359	0.305556	0.530327
AJAPscaffold2208:61789|64721	2.8934	0	4.53677	6.00359	0.305556	0.530327
AJAPscaffold223:1046332|1048728	2.8934	0	4.53677	6.00359	0.305556	0.530327
AJAPscaffold223:229214|257811	34.7208	15.5527	1.02459	8.96365	0.301753	0.530327
AJAPscaffold223:241980|270172	2.8934	0	4.53677	6.00359	0.305556	0.530327
AJAPscaffold223:245617|271957	2.8934	0	4.53677	6.00359	0.305556	0.530327
AJAPscaffold224:98750|98929	0	3.11053	-4.76031	6.01844	0.305556	0.530327
AJAPscaffold2243:25681|41196	2.8934	0	4.53677	6.00359	0.305556	0.530327
AJAPscaffold2262:21555|24932	0	3.11053	-4.76031	6.01844	0.305556	0.530327
AJAPscaffold229:350747|374331	0	3.11053	-4.76031	6.01844	0.305556	0.530327
AJAPscaffold229:46305|65098	0	3.11053	-4.76031	6.01844	0.305556	0.530327
AJAPscaffold229:51075|66277	0	3.11053	-4.76031	6.01844	0.305556	0.530327
AJAPscaffold2295:13810|18405	0	3.11053	-4.76031	6.01844	0.305556	0.530327
AJAPscaffold232:15673|33975	2.8934	0	4.53677	6.00359	0.305556	0.530327
AJAPscaffold232:243070|245733	0	3.11053	-4.76031	6.01844	0.305556	0.530327
AJAPscaffold232:354933|361014	0	3.11053	-4.76031	6.01844	0.305556	0.530327
AJAPscaffold233:111502|112238	0	3.11053	-4.76031	6.01844	0.305556	0.530327
AJAPscaffold234:609497|785294	2.8934	0	4.53677	6.00359	0.305556	0.530327
AJAPscaffold234:617147|639363	0	3.11053	-4.76031	6.01844	0.305556	0.530327
AJAPscaffold234:977491|995487	0	3.11053	-4.76031	6.01844	0.305556	0.530327
AJAPscaffold235:1132806|1156285	2.8934	0	4.53677	6.00359	0.305556	0.530327
AJAPscaffold235:499287|499446	0	3.11053	-4.76031	6.01844	0.305556	0.530327
AJAPscaffold2353:16110|16397	0	3.11053	-4.76031	6.01844	0.305556	0.530327
AJAPscaffold2359:22410|58905	0	3.11053	-4.76031	6.01844	0.305556	0.530327
AJAPscaffold2367:32846|50681	2.8934	0	4.53677	6.00359	0.305556	0.530327
AJAPscaffold2371:16611|20717	2.8934	0	4.53677	6.00359	0.305556	0.530327
AJAPscaffold238:365061|370526	0	3.11053	-4.76031	6.01844	0.305556	0.530327
AJAPscaffold238:365061|390665	0	3.11053	-4.76031	6.01844	0.305556	0.530327
AJAPscaffold24:321331|336877	2.8934	0	4.53677	6.00359	0.305556	0.530327
AJAPscaffold24:939978|949906	2.8934	0	4.53677	6.00359	0.305556	0.530327
AJAPscaffold242:187258|218419	2.8934	0	4.53677	6.00359	0.305556	0.530327
AJAPscaffold243:376533|376900	2.8934	0	4.53677	6.00359	0.305556	0.530327
AJAPscaffold243:392776|404132	0	3.11053	-4.76031	6.01844	0.305556	0.530327
AJAPscaffold2435:7199|9156	0	3.11053	-4.76031	6.01844	0.305556	0.530327
AJAPscaffold248:105222|105455	2.8934	0	4.53677	6.00359	0.305556	0.530327
AJAPscaffold248:83184|86112	0	3.11053	-4.76031	6.01844	0.305556	0.530327
AJAPscaffold249:336801|341101	0	3.11053	-4.76031	6.01844	0.305556	0.530327
AJAPscaffold249:455949|457079	0	3.11053	-4.76031	6.01844	0.305556	0.530327
AJAPscaffold25:960572|1001983	0	3.11053	-4.76031	6.01844	0.305556	0.530327
AJAPscaffold250:67343|67489	2.8934	0	4.53677	6.00359	0.305556	0.530327
AJAPscaffold252:190676|191162	0	3.11053	-4.76031	6.01844	0.305556	0.530327
AJAPscaffold252:194299|200605	2.8934	0	4.53677	6.00359	0.305556	0.530327
AJAPscaffold252:419477|419629	2.8934	0	4.53677	6.00359	0.305556	0.530327
AJAPscaffold254:36524|208009	2.8934	0	4.53677	6.00359	0.305556	0.530327
AJAPscaffold255:173554|176904	0	3.11053	-4.76031	6.01844	0.305556	0.530327
AJAPscaffold255:63804|68677	0	3.11053	-4.76031	6.01844	0.305556	0.530327
AJAPscaffold256:96981|98343	2.8934	0	4.53677	6.00359	0.305556	0.530327
AJAPscaffold2567:16015|17534	0	3.11053	-4.76031	6.01844	0.305556	0.530327
AJAPscaffold259:308023|313564	2.8934	0	4.53677	6.00359	0.305556	0.530327
AJAPscaffold259:530277|539833	2.8934	0	4.53677	6.00359	0.305556	0.530327
AJAPscaffold2606:46505|46666	0	3.11053	-4.76031	6.01844	0.305556	0.530327
AJAPscaffold261:301544|330049	0	3.11053	-4.76031	6.01844	0.305556	0.530327
AJAPscaffold261:319300|374014	0	3.11053	-4.76031	6.01844	0.305556	0.530327
AJAPscaffold2619:41081|44888	2.8934	0	4.53677	6.00359	0.305556	0.530327
AJAPscaffold262:413691|529930	2.8934	0	4.53677	6.00359	0.305556	0.530327
AJAPscaffold265:593092|609394	0	3.11053	-4.76031	6.01844	0.305556	0.530327
AJAPscaffold266:180254|216332	19.2893	36.2895	-1.03521	9.10854	0.275851	0.530327
AJAPscaffold266:206523|216241	0	3.11053	-4.76031	6.01844	0.305556	0.530327
AJAPscaffold270:484552|487339	2.8934	0	4.53677	6.00359	0.305556	0.530327
AJAPscaffold271:172890|180916	0	3.11053	-4.76031	6.01844	0.305556	0.530327
AJAPscaffold271:453298|453465	0	3.11053	-4.76031	6.01844	0.305556	0.530327
AJAPscaffold2714:32088|39732	0	3.11053	-4.76031	6.01844	0.305556	0.530327
AJAPscaffold273:146338|183796	2.8934	0	4.53677	6.00359	0.305556	0.530327
AJAPscaffold273:500236|500859	0	3.11053	-4.76031	6.01844	0.305556	0.530327
AJAPscaffold274:254624|256726	2.8934	0	4.53677	6.00359	0.305556	0.530327
AJAPscaffold274:530037|559866	2.8934	0	4.53677	6.00359	0.305556	0.530327
AJAPscaffold274:776170|778238	0	3.11053	-4.76031	6.01844	0.305556	0.530327
AJAPscaffold275:574620|574959	2.8934	0	4.53677	6.00359	0.305556	0.530327
AJAPscaffold279:423485|449301	2.8934	0	4.53677	6.00359	0.305556	0.530327
AJAPscaffold28:1651730|1679423	0	3.11053	-4.76031	6.01844	0.305556	0.530327
AJAPscaffold2803:3943|10682	0	3.11053	-4.76031	6.01844	0.305556	0.530327
AJAPscaffold281:1063230|1137379	2.8934	0	4.53677	6.00359	0.305556	0.530327
AJAPscaffold281:650075|650983	2.8934	0	4.53677	6.00359	0.305556	0.530327
AJAPscaffold284:473006|562695	0	3.11053	-4.76031	6.01844	0.305556	0.530327
AJAPscaffold284:474253|604523	0	3.11053	-4.76031	6.01844	0.305556	0.530327
AJAPscaffold287:514314|529642	0	3.11053	-4.76031	6.01844	0.305556	0.530327
AJAPscaffold29:426980|437507	5.78679	12.4421	-1.21447	7.67649	0.289384	0.530327
AJAPscaffold292:500870|560368	2.8934	0	4.53677	6.00359	0.305556	0.530327
AJAPscaffold296:39337|42554	2.8934	0	4.53677	6.00359	0.305556	0.530327
AJAPscaffold3:1292171|1295107	2.8934	0	4.53677	6.00359	0.305556	0.530327
AJAPscaffold3:231842|232514	2.8934	0	4.53677	6.00359	0.305556	0.530327
AJAPscaffold3:231842|243673	2.8934	0	4.53677	6.00359	0.305556	0.530327
AJAPscaffold30:527931|538820	0	3.11053	-4.76031	6.01844	0.305556	0.530327
AJAPscaffold301:238315|241492	2.8934	0	4.53677	6.00359	0.305556	0.530327
AJAPscaffold301:297215|302021	2.8934	0	4.53677	6.00359	0.305556	0.530327
AJAPscaffold301:531510|538579	0	3.11053	-4.76031	6.01844	0.305556	0.530327
AJAPscaffold307:194718|202127	2.8934	0	4.53677	6.00359	0.305556	0.530327
AJAPscaffold308:472164|493129	0	3.11053	-4.76031	6.01844	0.305556	0.530327
AJAPscaffold31:63645|67606	0	3.11053	-4.76031	6.01844	0.305556	0.530327
AJAPscaffold31:79479|81034	2.8934	0	4.53677	6.00359	0.305556	0.530327
AJAPscaffold316:925142|933595	0	3.11053	-4.76031	6.01844	0.305556	0.530327
AJAPscaffold316:985679|985847	2.8934	0	4.53677	6.00359	0.305556	0.530327
AJAPscaffold32:895401|930547	0	3.11053	-4.76031	6.01844	0.305556	0.530327
AJAPscaffold322:149089|264884	0	3.11053	-4.76031	6.01844	0.305556	0.530327
AJAPscaffold322:45311|228896	0	3.11053	-4.76031	6.01844	0.305556	0.530327
AJAPscaffold323:406802|411858	0	3.11053	-4.76031	6.01844	0.305556	0.530327
AJAPscaffold324:634188|634355	0	3.11053	-4.76031	6.01844	0.305556	0.530327
AJAPscaffold326:539653|545669	0	3.11053	-4.76031	6.01844	0.305556	0.530327
AJAPscaffold329:345071|349046	2.8934	0	4.53677	6.00359	0.305556	0.530327
AJAPscaffold33:110918|151354	2.8934	0	4.53677	6.00359	0.305556	0.530327
AJAPscaffold331:503293|503346	2.8934	0	4.53677	6.00359	0.305556	0.530327
AJAPscaffold331:507147|521399	2.8934	0	4.53677	6.00359	0.305556	0.530327
AJAPscaffold335:160653|166129	0	3.11053	-4.76031	6.01844	0.305556	0.530327
AJAPscaffold335:165118|178448	0	3.11053	-4.76031	6.01844	0.305556	0.530327
AJAPscaffold343:818163|818321	2.8934	0	4.53677	6.00359	0.305556	0.530327
AJAPscaffold346:413651|445583	0	3.11053	-4.76031	6.01844	0.305556	0.530327
AJAPscaffold347:604002|709733	2.8934	0	4.53677	6.00359	0.305556	0.530327
AJAPscaffold347:656756|735395	2.8934	0	4.53677	6.00359	0.305556	0.530327
AJAPscaffold347:732476|763655	2.8934	0	4.53677	6.00359	0.305556	0.530327
AJAPscaffold349:667384|668386	2.8934	0	4.53677	6.00359	0.305556	0.530327
AJAPscaffold35:233988|234207	0	3.11053	-4.76031	6.01844	0.305556	0.530327
AJAPscaffold351:331333|352915	2.8934	0	4.53677	6.00359	0.305556	0.530327
AJAPscaffold352:710780|759236	2.8934	0	4.53677	6.00359	0.305556	0.530327
AJAPscaffold352:760638|764186	2.8934	0	4.53677	6.00359	0.305556	0.530327
AJAPscaffold352:893732|893969	2.8934	0	4.53677	6.00359	0.305556	0.530327
AJAPscaffold357:68975|70996	2.8934	0	4.53677	6.00359	0.305556	0.530327
AJAPscaffold359:493080|502296	0	3.11053	-4.76031	6.01844	0.305556	0.530327
AJAPscaffold360:412777|429825	0	3.11053	-4.76031	6.01844	0.305556	0.530327
AJAPscaffold360:423191|433113	0	3.11053	-4.76031	6.01844	0.305556	0.530327
AJAPscaffold360:434987|435729	0	3.11053	-4.76031	6.01844	0.305556	0.530327
AJAPscaffold361:302311|302498	0	3.11053	-4.76031	6.01844	0.305556	0.530327
AJAPscaffold363:199953|204693	0	3.11053	-4.76031	6.01844	0.305556	0.530327
AJAPscaffold363:287666|292358	2.8934	0	4.53677	6.00359	0.305556	0.530327
AJAPscaffold363:288669|292358	0	3.11053	-4.76031	6.01844	0.305556	0.530327
AJAPscaffold364:2717|7100	2.8934	0	4.53677	6.00359	0.305556	0.530327
AJAPscaffold371:74332|74574	2.8934	0	4.53677	6.00359	0.305556	0.530327
AJAPscaffold371:78497|84425	2.8934	0	4.53677	6.00359	0.305556	0.530327
AJAPscaffold371:78497|86513	0	3.11053	-4.76031	6.01844	0.305556	0.530327
AJAPscaffold372:85310|88460	2.8934	0	4.53677	6.00359	0.305556	0.530327
AJAPscaffold373:112051|148854	9.64465	3.11053	1.46924	7.27838	0.301936	0.530327
AJAPscaffold373:142459|148854	2.8934	0	4.53677	6.00359	0.305556	0.530327
AJAPscaffold378:130580|131419	2.8934	0	4.53677	6.00359	0.305556	0.530327
AJAPscaffold378:433648|436502	2.8934	0	4.53677	6.00359	0.305556	0.530327
AJAPscaffold379:44463|54884	5.78679	12.4421	-1.21447	7.67649	0.289384	0.530327
AJAPscaffold379:45139|52047	0	3.11053	-4.76031	6.01844	0.305556	0.530327
AJAPscaffold379:45139|52468	0	3.11053	-4.76031	6.01844	0.305556	0.530327
AJAPscaffold384:289504|313774	2.8934	0	4.53677	6.00359	0.305556	0.530327
AJAPscaffold384:312706|313774	22.1827	8.29475	1.27859	8.31292	0.273748	0.530327
AJAPscaffold387:318823|321215	2.8934	0	4.53677	6.00359	0.305556	0.530327
AJAPscaffold388:177578|247413	0	3.11053	-4.76031	6.01844	0.305556	0.530327
AJAPscaffold388:19683|76588	0	3.11053	-4.76031	6.01844	0.305556	0.530327
AJAPscaffold388:30355|88441	0	3.11053	-4.76031	6.01844	0.305556	0.530327
AJAPscaffold388:320233|333648	0	3.11053	-4.76031	6.01844	0.305556	0.530327
AJAPscaffold388:329324|333648	0	3.11053	-4.76031	6.01844	0.305556	0.530327
AJAPscaffold388:33274|88441	0	3.11053	-4.76031	6.01844	0.305556	0.530327
AJAPscaffold388:80597|85585	2.8934	8.29475	-1.60492	7.12242	0.301936	0.530327
AJAPscaffold388:82475|103829	0	3.11053	-4.76031	6.01844	0.305556	0.530327
AJAPscaffold388:82475|105761	0	3.11053	-4.76031	6.01844	0.305556	0.530327
AJAPscaffold388:82475|107670	0	3.11053	-4.76031	6.01844	0.305556	0.530327
AJAPscaffold388:82475|93198	0	3.11053	-4.76031	6.01844	0.305556	0.530327
AJAPscaffold388:82475|97056	0	3.11053	-4.76031	6.01844	0.305556	0.530327
[truncated: 1,954 more rows]
