# Supplementary material for: Genome-Wide Identification of Circular RNAs Revealed the Dominant Intergenic Region Circularization Model in Apostichopus japonicus
Source: Front Genet. 2019 Jul 2;10:603. doi: 10.3389/fgene.2019.00603 (PMC6614181; doi:10.3389/fgene.2019.00603)
Supplement: TABLE S6 — List of GO terms enriched in differentially expressed circRNAs. [file Table_6.XLSX]

## Sheet: Sheet1
Table S6 List of GO terms enriched in differentially expressed circRNAs
GO_Name	GO_ID	GO_Level	Category	P_value	EnrichmentScore	HitsGenesCountsInSelectedSet	HitsGenesCountsInBackground	AllGenesCountsInSelectedSet	AllGenesCountsInBackground
cell-cell adhesion	GO:0098609	4	Biological Process	2.55602e-05	2.90133	16	150	40	1088
cell adhesion	GO:0007155	3	Biological Process	0.00016202	2.14173	20	254	40	1088
biological adhesion	GO:0022610	2	Biological Process	0.00017192	2.13333	20	255	40	1088
cell activation	GO:0001775	3	Biological Process	0.00050403	2.2019	17	210	40	1088
response to amphetamine	GO:0001975	7	Biological Process	0.00145663	11.6571	3	7	40	1088
homotypic cell-cell adhesion	GO:0034109	5	Biological Process	0.00193859	5.23077	5	26	40	1088
response to amine	GO:0014075	6	Biological Process	0.00227125	10.2	3	8	40	1088
platelet activation	GO:0030168	4	Biological Process	0.00255545	4.08	6	40	40	1088
cellular response to antibiotic	GO:0071236	5	Biological Process	0.00255545	4.08	6	40	40	1088
cellular response to reactive oxygen species	GO:0034614	6	Biological Process	0.00255545	4.08	6	40	40	1088
sensory organ development	GO:0007423	5	Biological Process	0.00301864	2.11556	14	180	40	1088
sensory organ morphogenesis	GO:0090596	5	Biological Process	0.00324949	2.59048	10	105	40	1088
skeletal muscle satellite cell proliferation	GO:0014841	6	Biological Process	0.0033202	9.06667	3	9	40	1088
regulation of establishment of protein localization	GO:0070201	6	Biological Process	0.00371078	2.26667	12	144	40	1088
eye development	GO:0001654	6	Biological Process	0.00371078	2.26667	12	144	40	1088
regulation of establishment of cell polarity	GO:2000114	6	Biological Process	0.00386488	18.1333	2	3	40	1088
negative regulation of cytoplasmic translation	GO:2000766	10	Biological Process	0.00386488	18.1333	2	3	40	1088
retina development in camera-type eye	GO:0060041	4	Biological Process	0.00396551	3.28276	7	58	40	1088
recognition of apoptotic cell	GO:0043654	5	Biological Process	0.00407828	5.72632	4	19	40	1088
protein activation cascade	GO:0072376	6	Biological Process	0.00436959	4.3871	5	31	40	1088
eye morphogenesis	GO:0048592	6	Biological Process	0.00451668	2.66087	9	92	40	1088
cell death in response to hydrogen peroxide	GO:0036474	5	Biological Process	0.00462261	8.16	3	10	40	1088
skeletal muscle cell proliferation	GO:0014856	5	Biological Process	0.00462261	8.16	3	10	40	1088
phagocytosis, recognition	GO:0006910	4	Biological Process	0.00496332	5.44	4	20	40	1088
negative regulation of cellular protein metabolic process	GO:0032269	8	Biological Process	0.00556479	2.16159	12	151	40	1088
cellular response to hydrogen peroxide	GO:0070301	7	Biological Process	0.00596944	5.18095	4	21	40	1088
response to bronchodilator	GO:0097366	5	Biological Process	0.00619473	7.41818	3	11	40	1088
retinal ganglion cell axon guidance	GO:0031290	6	Biological Process	0.00619473	7.41818	3	11	40	1088
viral life cycle	GO:0019058	6	Biological Process	0.00655906	3.4	6	48	40	1088
regulation of protein secretion	GO:0050708	8	Biological Process	0.00694295	2.49796	9	98	40	1088
long-term memory	GO:0007616	8	Biological Process	0.00710364	4.94545	4	22	40	1088
retina morphogenesis in camera-type eye	GO:0060042	4	Biological Process	0.00748705	3.88571	5	35	40	1088
negative regulation of hydrogen peroxide-induced cell death	GO:1903206	10	Biological Process	0.00754987	13.6	2	4	40	1088
myoblast migration	GO:0051451	7	Biological Process	0.00754987	13.6	2	4	40	1088
negative regulation of response to reactive oxygen species	GO:1901032	8	Biological Process	0.00754987	13.6	2	4	40	1088
regulation of renal system process	GO:0098801	6	Biological Process	0.00754987	13.6	2	4	40	1088
negative regulation of cellular response to drug	GO:2001039	7	Biological Process	0.00754987	13.6	2	4	40	1088
regulation of peptide secretion	GO:0002791	7	Biological Process	0.007945	2.448	9	100	40	1088
protein localization to cell surface	GO:0034394	6	Biological Process	0.00846122	3.77778	5	36	40	1088
camera-type eye morphogenesis	GO:0048593	7	Biological Process	0.00886487	3.2	6	51	40	1088
cell-cell adhesion via plasma-membrane adhesion molecules	GO:0098742	5	Biological Process	0.00886487	3.2	6	51	40	1088
regulation of protein transport	GO:0051223	7	Biological Process	0.00901091	2.13714	11	140	40	1088
parturition	GO:0007567	4	Biological Process	0.0102002	6.27692	3	13	40	1088
negative regulation of protein metabolic process	GO:0051248	7	Biological Process	0.010442	2.00245	12	163	40	1088
regulation of peptide transport	GO:0090087	6	Biological Process	0.0105798	2.09231	11	143	40	1088
camera-type eye development	GO:0043010	7	Biological Process	0.0110839	2.50115	8	87	40	1088
neuron projection development	GO:0031175	6	Biological Process	0.0114925	1.72698	16	252	40	1088
compound eye development	GO:0048749	7	Biological Process	0.0117078	3.02222	6	54	40	1088
modulation by host of viral genome replication	GO:0044827	9	Biological Process	0.0122909	10.88	2	5	40	1088
startle response	GO:0001964	6	Biological Process	0.0122909	10.88	2	5	40	1088
skeletal muscle satellite cell differentiation	GO:0014816	6	Biological Process	0.0122909	10.88	2	5	40	1088
negative regulation of cytokine secretion	GO:0050710	10	Biological Process	0.0126537	5.82857	3	14	40	1088
cellular response to UV	GO:0034644	8	Biological Process	0.0126537	5.82857	3	14	40	1088
cellular response to oxygen-containing compound	GO:1901701	5	Biological Process	0.0137867	1.86105	13	190	40	1088
cell-substrate adhesion	GO:0031589	4	Biological Process	0.0139077	2.24587	9	109	40	1088
neutrophil degranulation	GO:0043312	10	Biological Process	0.0142184	2.60822	7	73	40	1088
tube morphogenesis	GO:0035239	4	Biological Process	0.0143645	1.73617	15	235	40	1088
complement activation	GO:0006956	8	Biological Process	0.0149153	4.02963	4	27	40	1088
secretion by cell	GO:0032940	6	Biological Process	0.0150527	1.68031	16	259	40	1088
multi-multicellular organism process	GO:0044706	3	Biological Process	0.0151495	2.86316	6	57	40	1088
neutrophil activation involved in immune response	GO:0002283	8	Biological Process	0.0152768	2.57297	7	74	40	1088
cell death in response to oxidative stress	GO:0036473	4	Biological Process	0.0154174	5.44	3	15	40	1088
protein secretion	GO:0009306	9	Biological Process	0.0159939	2.07634	10	131	40	1088
negative regulation of protein phosphorylation	GO:0001933	10	Biological Process	0.0163912	2.53867	7	75	40	1088
response to reactive oxygen species	GO:0000302	5	Biological Process	0.0164399	2.81379	6	58	40	1088
regulation of response to stress	GO:0080134	5	Biological Process	0.0174338	1.7	15	240	40	1088
neutrophil activation	GO:0042119	7	Biological Process	0.0175631	2.50526	7	76	40	1088
peptide secretion	GO:0002790	8	Biological Process	0.0177129	2.04511	10	133	40	1088
cellular response to toxic substance	GO:0097237	5	Biological Process	0.0178606	3.16279	5	43	40	1088
regulation of hydrogen peroxide-induced cell death	GO:1903205	9	Biological Process	0.0180094	9.06667	2	6	40	1088
negative regulation of oxidative stress-induced cell death	GO:1903202	9	Biological Process	0.0180094	9.06667	2	6	40	1088
modulation by host of viral process	GO:0044788	7	Biological Process	0.0180094	9.06667	2	6	40	1088
skeletal muscle acetylcholine-gated channel clustering	GO:0071340	8	Biological Process	0.0180094	9.06667	2	6	40	1088
negative regulation of cellular response to oxidative stress	GO:1900408	8	Biological Process	0.0180094	9.06667	2	6	40	1088
programmed cell death in response to reactive oxygen species	GO:0097468	5	Biological Process	0.0180094	9.06667	2	6	40	1088
hydrogen peroxide-mediated programmed cell death	GO:0010421	6	Biological Process	0.0180094	9.06667	2	6	40	1088
skeletal muscle satellite cell activation	GO:0014719	4	Biological Process	0.0180094	9.06667	2	6	40	1088
regulation of cellular response to drug	GO:2001038	6	Biological Process	0.0180094	9.06667	2	6	40	1088
granulocyte activation	GO:0036230	6	Biological Process	0.0187939	2.47273	7	77	40	1088
neutrophil mediated immunity	GO:0002446	6	Biological Process	0.0187939	2.47273	7	77	40	1088
neuron development	GO:0048666	5	Biological Process	0.0191062	1.6	17	289	40	1088
regulation of viral life cycle	GO:1903900	7	Biological Process	0.0191391	3.75172	4	29	40	1088
immune effector process	GO:0002252	3	Biological Process	0.0193397	1.78586	13	198	40	1088
leukocyte activation involved in immune response	GO:0002366	5	Biological Process	0.0194461	2.1287	9	115	40	1088
urogenital system development	GO:0001655	5	Biological Process	0.0196237	2.26667	8	96	40	1088
leukocyte activation	GO:0045321	4	Biological Process	0.0198753	1.84407	12	177	40	1088
negative regulation of phosphorylation	GO:0042326	9	Biological Process	0.0200851	2.44103	7	78	40	1088
vesicle-mediated transport	GO:0016192	5	Biological Process	0.0216426	1.48634	20	366	40	1088
wing disc development	GO:0035220	7	Biological Process	0.0223729	2.63226	6	62	40	1088
cellular response to oxidative stress	GO:0034599	5	Biological Process	0.0223729	2.63226	6	62	40	1088
cell activation involved in immune response	GO:0002263	4	Biological Process	0.022761	2.07458	9	118	40	1088
regulation of cytokine secretion	GO:0050707	9	Biological Process	0.0234444	2.95652	5	46	40	1088
negative regulation of protein activation cascade	GO:2000258	8	Biological Process	0.0246304	7.77143	2	7	40	1088
positive regulation of protein tyrosine kinase activity	GO:0061098	12	Biological Process	0.0246304	7.77143	2	7	40	1088
chondrocyte proliferation	GO:0035988	3	Biological Process	0.0246304	7.77143	2	7	40	1088
negative regulation of complement activation	GO:0045916	11	Biological Process	0.0246304	7.77143	2	7	40	1088
regulation of response to reactive oxygen species	GO:1901031	7	Biological Process	0.0246304	7.77143	2	7	40	1088
negative regulation of protein modification process	GO:0031400	9	Biological Process	0.0246584	2.176	8	100	40	1088
hair cycle process	GO:0022405	4	Biological Process	0.0256112	4.53333	3	18	40	1088
hair follicle development	GO:0001942	5	Biological Process	0.0256112	4.53333	3	18	40	1088
regulation of osteoblast differentiation	GO:0045667	6	Biological Process	0.0256112	4.53333	3	18	40	1088
retina layer formation	GO:0010842	4	Biological Process	0.0256112	4.53333	3	18	40	1088
hair cycle	GO:0042633	4	Biological Process	0.0256112	4.53333	3	18	40	1088
post-embryonic animal organ morphogenesis	GO:0048563	5	Biological Process	0.0258287	2.55	6	64	40	1088
imaginal disc morphogenesis	GO:0007560	7	Biological Process	0.0258287	2.55	6	64	40	1088
leukocyte mediated immunity	GO:0002443	4	Biological Process	0.0274959	2.13333	8	102	40	1088
negative regulation of nitrogen compound metabolic process	GO:0051172	6	Biological Process	0.0275679	1.54133	17	300	40	1088
leukocyte degranulation	GO:0043299	9	Biological Process	0.029181	2.26667	7	84	40	1088
platelet aggregation	GO:0070527	6	Biological Process	0.0296486	4.29474	3	19	40	1088
neural retina development	GO:0003407	4	Biological Process	0.0296508	3.29697	4	33	40	1088
positive regulation of nematode larval development	GO:0061063	8	Biological Process	0.0320835	6.8	2	8	40	1088
negative regulation of response to oxidative stress	GO:1902883	7	Biological Process	0.0320835	6.8	2	8	40	1088
positive regulation of fat cell differentiation	GO:0045600	7	Biological Process	0.0320835	6.8	2	8	40	1088
negative regulation of response to drug	GO:2001024	6	Biological Process	0.0320835	6.8	2	8	40	1088
adenylate cyclase-inhibiting G-protein coupled receptor signaling pathway	GO:0007193	9	Biological Process	0.0320835	6.8	2	8	40	1088
regulation of viral process	GO:0050792	6	Biological Process	0.0327249	3.2	4	34	40	1088
positive regulation of peptidyl-tyrosine phosphorylation	GO:0050731	11	Biological Process	0.0327249	3.2	4	34	40	1088
response to hydrogen peroxide	GO:0042542	6	Biological Process	0.0327249	3.2	4	34	40	1088
regulation of secretion by cell	GO:1903530	7	Biological Process	0.0336069	1.94286	9	126	40	1088
response to oxidative stress	GO:0006979	4	Biological Process	0.0338527	2.05283	8	106	40	1088
cellular response to light stimulus	GO:0071482	7	Biological Process	0.0340048	4.08	3	20	40	1088
secretion	GO:0046903	5	Biological Process	0.0344262	1.53781	16	283	40	1088
response to light stimulus	GO:0009416	5	Biological Process	0.0346551	2.18851	7	87	40	1088
myeloid leukocyte mediated immunity	GO:0002444	5	Biological Process	0.0346551	2.18851	7	87	40	1088
regulation of response to external stimulus	GO:0032101	5	Biological Process	0.0347403	1.77041	11	169	40	1088
homophilic cell adhesion via plasma membrane adhesion molecules	GO:0007156	6	Biological Process	0.0359814	3.10857	4	35	40	1088
axon development	GO:0061564	7	Biological Process	0.0361358	1.76	11	170	40	1088
positive regulation of protein transport	GO:0051222	8	Biological Process	0.0366249	2.16364	7	88	40	1088
myeloid cell activation involved in immune response	GO:0002275	6	Biological Process	0.0366249	2.16364	7	88	40	1088
histone H2A K63-linked ubiquitination	GO:0070535	13	Biological Process	0.0367647	27.2	1	1	40	1088
wing disc morphogenesis	GO:0007472	8	Biological Process	0.0377779	2.61538	5	52	40	1088
imaginal disc-derived wing morphogenesis	GO:0007476	6	Biological Process	0.0377779	2.61538	5	52	40	1088
skin epidermis development	GO:0098773	6	Biological Process	0.0386774	3.88571	3	21	40	1088
cyclic-nucleotide-mediated signaling	GO:0019935	8	Biological Process	0.0394215	3.02222	4	36	40	1088
eye-antennal disc development	GO:0035214	7	Biological Process	0.0403016	6.04444	2	9	40	1088
regulation of cytoplasmic translation	GO:2000765	9	Biological Process	0.0403016	6.04444	2	9	40	1088
regulation of feeding behavior	GO:0060259	5	Biological Process	0.0403016	6.04444	2	9	40	1088
interaction with symbiont	GO:0051702	4	Biological Process	0.0403016	6.04444	2	9	40	1088
modification by host of symbiont morphology or physiology	GO:0051851	6	Biological Process	0.0403016	6.04444	2	9	40	1088
meiotic cytokinesis	GO:0033206	6	Biological Process	0.0403016	6.04444	2	9	40	1088
regulation of cellular response to heat	GO:1900034	7	Biological Process	0.0403016	6.04444	2	9	40	1088
eye-antennal disc morphogenesis	GO:0007455	8	Biological Process	0.0403016	6.04444	2	9	40	1088
renal filtration	GO:0097205	5	Biological Process	0.0403016	6.04444	2	9	40	1088
response to wounding	GO:0009611	4	Biological Process	0.0405667	1.72948	11	173	40	1088
cell junction assembly	GO:0034329	5	Biological Process	0.0407196	2.29859	6	71	40	1088
post-embryonic animal organ development	GO:0048569	5	Biological Process	0.0407888	2.11556	7	90	40	1088
positive regulation of establishment of protein localization	GO:1904951	7	Biological Process	0.0407888	2.11556	7	90	40	1088
response to toxic substance	GO:0009636	4	Biological Process	0.0411699	1.97818	8	110	40	1088
phagocytosis	GO:0006909	7	Biological Process	0.0429847	2.09231	7	91	40	1088
regulation of symbiosis, encompassing mutualism through parasitism	GO:0043903	5	Biological Process	0.0430458	2.94054	4	37	40	1088
apoptotic cell clearance	GO:0043277	8	Biological Process	0.0430458	2.94054	4	37	40	1088
cellular response to abiotic stimulus	GO:0071214	5	Biological Process	0.043547	2.51852	5	54	40	1088
response to mechanical stimulus	GO:0009612	4	Biological Process	0.043547	2.51852	5	54	40	1088
cellular response to environmental stimulus	GO:0104004	4	Biological Process	0.043547	2.51852	5	54	40	1088
negative regulation of viral life cycle	GO:1903901	8	Biological Process	0.0436627	3.70909	3	22	40	1088
renal system development	GO:0072001	5	Biological Process	0.0452578	2.06957	7	92	40	1088
coagulation	GO:0050817	3	Biological Process	0.0458173	2.23562	6	73	40	1088
blood coagulation	GO:0007596	6	Biological Process	0.0458173	2.23562	6	73	40	1088
hemostasis	GO:0007599	5	Biological Process	0.0458173	2.23562	6	73	40	1088
osteoblast differentiation	GO:0001649	5	Biological Process	0.0468548	2.86316	4	38	40	1088
negative regulation of protein kinase activity	GO:0006469	11	Biological Process	0.0468548	2.86316	4	38	40	1088
exocytosis	GO:0006887	7	Biological Process	0.0469384	1.75484	10	155	40	1088
response to stress	GO:0006950	3	Biological Process	0.0483372	1.27653	26	554	40	1088
cellular response to drug	GO:0035690	5	Biological Process	0.048512	2.20541	6	74	40	1088
negative regulation of translation	GO:0017148	9	Biological Process	0.0489562	3.54783	3	23	40	1088
striated muscle cell proliferation	GO:0014855	4	Biological Process	0.0489562	3.54783	3	23	40	1088
rostrocaudal neural tube patterning	GO:0021903	6	Biological Process	0.0492213	5.44	2	10	40	1088
negative regulation of ossification	GO:0030279	6	Biological Process	0.0492213	5.44	2	10	40	1088
skeletal muscle cell differentiation	GO:0035914	5	Biological Process	0.0492213	5.44	2	10	40	1088
positive regulation of post-embryonic development	GO:0048582	7	Biological Process	0.0492213	5.44	2	10	40	1088
negative regulation of keratinocyte proliferation	GO:0010839	8	Biological Process	0.0492213	5.44	2	10	40	1088
regulation of viral genome replication	GO:0045069	8	Biological Process	0.0492213	5.44	2	10	40	1088
negative regulation of humoral immune response	GO:0002921	7	Biological Process	0.0492213	5.44	2	10	40	1088
TORC1 signaling	GO:0038202	8	Biological Process	0.0492213	5.44	2	10	40	1088
midbrain-hindbrain boundary development	GO:0030917	4	Biological Process	0.0492213	5.44	2	10	40	1088
response to radiation	GO:0009314	4	Biological Process	0.0495021	1.90877	8	114	40	1088
regulation of protein localization	GO:0032880	5	Biological Process	0.0496814	1.62388	12	201	40	1088
fibrinogen complex	GO:0005577	3	Cellular component	0.00148667	11.5819	3	7	41	1108
blood microparticle	GO:0072562	3	Cellular component	0.00451117	4.35877	5	31	41	1108
phagocytic cup	GO:0001891	4	Cellular component	0.00471486	8.10732	3	10	41	1108
extracellular region	GO:0005576	2	Cellular component	0.00580923	1.47612	26	476	41	1108
polysome	GO:0005844	4	Cellular component	0.0133707	4.1576	4	26	41	1108
cell leading edge	GO:0031252	3	Cellular component	0.0193294	2.1335	9	114	41	1108
extracellular exosome	GO:0070062	6	Cellular component	0.021945	1.48895	20	363	41	1108
extracellular vesicle	GO:1903561	5	Cellular component	0.0226363	1.48486	20	364	41	1108
extracellular space	GO:0005615	3	Cellular component	0.0230855	1.43262	22	415	41	1108
extracellular organelle	GO:0043230	3	Cellular component	0.023345	1.48079	20	365	41	1108
integral component of membrane	GO:0016021	4	Cellular component	0.037415	1.17937	35	802	41	1108
intrinsic component of membrane	GO:0031224	3	Cellular component	0.0384486	1.1779	35	803	41	1108
cell surface	GO:0009986	3	Cellular component	0.0386905	1.81372	10	149	41	1108
plasma membrane part	GO:0044459	3	Cellular component	0.0405432	1.40752	20	384	41	1108
plasma membrane	GO:0005886	3	Cellular component	0.0427485	1.27786	27	571	41	1108
extracellular region part	GO:0044421	2	Cellular component	0.0437324	1.35739	22	438	41	1108
photoreceptor outer segment	GO:0001750	6	Cellular component	0.0444227	3.68514	3	22	41	1108
cytoplasmic vesicle part	GO:0044433	5	Cellular component	0.0494349	1.58251	13	222	41	1108
azurophil granule membrane	GO:0035577	9	Cellular component	0.0498214	5.40488	2	10	41	1108
G-protein coupled receptor activity	GO:0004930	5	Molecular function	2.27791e-07	6.45652	11	46	40	1080
transmembrane signaling receptor activity	GO:0004888	4	Molecular function	1.20626e-06	3.4	17	135	40	1080
signaling receptor activity	GO:0038023	3	Molecular function	7.90349e-06	2.84211	18	171	40	1080
molecular transducer activity	GO:0060089	2	Molecular function	9.41506e-06	2.80925	18	173	40	1080
complement binding	GO:0001848	4	Molecular function	0.000442552	9.81818	4	11	40	1080
peptidase activator activity	GO:0016504	5	Molecular function	0.00087277	13.5	3	6	40	1080
peptidase regulator activity	GO:0061134	4	Molecular function	0.00150352	4.5	6	36	40	1080
protein tyrosine phosphatase activity	GO:0004725	8	Molecular function	0.00151455	3.85714	7	49	40	1080
transmembrane receptor protein tyrosine phosphatase activity	GO:0005001	9	Molecular function	0.00213223	6.75	4	16	40	1080
transmembrane receptor protein phosphatase activity	GO:0019198	8	Molecular function	0.00213223	6.75	4	16	40	1080
phosphatase activity	GO:0016791	6	Molecular function	0.00229957	2.92771	9	83	40	1080
phosphoprotein phosphatase activity	GO:0004721	7	Molecular function	0.00392208	2.9589	8	73	40	1080
phosphoric ester hydrolase activity	GO:0042578	5	Molecular function	0.00555972	2.41071	10	112	40	1080
toxin activity	GO:0090729	2	Molecular function	0.00632375	7.36364	3	11	40	1080
neurotransmitter receptor activity	GO:0030594	4	Molecular function	0.00765948	13.5	2	4	40	1080
alpha-tubulin binding	GO:0043014	6	Molecular function	0.00765948	13.5	2	4	40	1080
protein membrane anchor	GO:0043495	4	Molecular function	0.0182644	9	2	6	40	1080
complement component C1q binding	GO:0001849	5	Molecular function	0.0182644	9	2	6	40	1080
obsolete signal transducer activity	GO:0004871	0	Molecular function	0.0184103	2.74576	6	59	40	1080
receptor tyrosine kinase binding	GO:0030971	8	Molecular function	0.0196148	3.72414	4	29	40	1080
cargo receptor activity	GO:0038024	2	Molecular function	0.0214667	2.65574	6	61	40	1080
Wnt-protein binding	GO:0017147	4	Molecular function	0.0249749	7.71429	2	7	40	1080
scavenger receptor activity	GO:0005044	3	Molecular function	0.0360637	2.64706	5	51	40	1080
G-protein coupled receptor binding	GO:0001664	5	Molecular function	0.0360637	2.64706	5	51	40	1080
protein tyrosine kinase binding	GO:1990782	7	Molecular function	0.0368324	3.08571	4	35	40	1080
