# Supplementary material for: Genome-Wide Identification of Circular RNAs Revealed the Dominant Intergenic Region Circularization Model in Apostichopus japonicus
Source: Front Genet. 2019 Jul 2;10:603. doi: 10.3389/fgene.2019.00603 (PMC6614181; doi:10.3389/fgene.2019.00603)
Supplement: TABLE S7 — The number of binding sites between a circRNA-miRNA pair. [file Table_7.XLSX]

## Sheet: circRNA_miRNA_num
Table S7 The number of binding sites between a circRNA-miRNA pair
circRNA	miRNA	number of binding sites
AJAPscaffold139:632356|827756(-)	spu-let-7	42
AJAPscaffold114:827381|1007557(-)	spu-let-7	36
AJAPscaffold114:852165|1027543(-)	spu-let-7	35
AJAPscaffold69:705379|847295(-)	spu-let-7	34
AJAPscaffold217:62195|219469(-)	spu-let-7	33
AJAPscaffold139:591034|754143(-)	spu-let-7	32
AJAPscaffold1044:26597|206184(-)	spu-let-7	31
AJAPscaffold2172:22748|55684(-)	spu-let-7	31
AJAPscaffold524:186259|350065(-)	spu-let-7	31
AJAPscaffold524:189835|350065(-)	spu-let-7	31
AJAPscaffold524:189835|350068(-)	spu-let-7	31
AJAPscaffold110:220151|375241(-)	spu-let-7	30
AJAPscaffold508:220412|387640(-)	spu-let-7	30
AJAPscaffold69:121294|273148(-)	spu-let-7	30
AJAPscaffold75:475229|667551(-)	spu-let-7	30
AJAPscaffold111:83296|279982(-)	spu-let-7	29
AJAPscaffold1306:116175|314864(+)	spu-let-7	29
AJAPscaffold312:670736|794518(+)	spu-let-7	29
AJAPscaffold585:232359|348326(-)	spu-let-7	29
AJAPscaffold609:498556|639164(-)	spu-let-7	29
AJAPscaffold75:475229|656757(-)	spu-let-7	29
AJAPscaffold114:877336|1027543(-)	spu-let-7	28
AJAPscaffold524:173178|335919(-)	spu-let-7	28
AJAPscaffold1306:160099|319431(+)	spu-let-7	27
AJAPscaffold1306:50733|190773(+)	spu-let-7	27
AJAPscaffold524:162628|322934(-)	spu-let-7	27
AJAPscaffold585:229828|346810(-)	spu-let-7	27
AJAPscaffold59:48844|229957(-)	spu-let-7	27
AJAPscaffold75:475229|644952(-)	spu-let-7	27
AJAPscaffold759:68716|248567(-)	spu-let-7	27
AJAPscaffold386:140449|306039(+)	spu-let-7	26
AJAPscaffold508:252893|387640(-)	spu-let-7	26
AJAPscaffold75:475229|633193(-)	spu-let-7	26
AJAPscaffold1306:135677|302395(+)	spu-let-7	25
AJAPscaffold263:288415|434444(+)	spu-let-7	25
AJAPscaffold316:53138|201116(+)	spu-let-7	25
AJAPscaffold75:525938|702318(-)	spu-let-7	25
AJAPscaffold85:285453|478185(-)	spu-let-7	25
AJAPscaffold85:285453|485111(-)	spu-let-7	25
AJAPscaffold85:287546|485111(-)	spu-let-7	25
AJAPscaffold242:14587|188179(+)	spu-let-7	24
AJAPscaffold114:760893|877599(-)	spu-let-7	24
AJAPscaffold196:235980|383629(-)	spu-let-7	24
AJAPscaffold242:17992|191132(+)	spu-let-7	24
AJAPscaffold242:4819|174020(+)	spu-let-7	24
AJAPscaffold254:40087|210418(-)	spu-let-7	24
AJAPscaffold284:474253|604523(-)	spu-let-7	24
AJAPscaffold524:243903|350068(-)	spu-let-7	24
AJAPscaffold860:34458|223305(-)	spu-let-7	24
AJAPscaffold114:591269|758755(-)	spu-let-7	23
AJAPscaffold1212:60647|245116(-)	spu-let-7	23
AJAPscaffold196:227966|370892(-)	spu-let-7	23
AJAPscaffold254:32865|204395(-)	spu-let-7	23
AJAPscaffold254:36524|208009(-)	spu-let-7	23
AJAPscaffold309:690011|825700(+)	spu-let-7	23
AJAPscaffold5:611630|786434(-)	spu-let-7	23
AJAPscaffold524:230938|342445(-)	spu-let-7	23
AJAPscaffold748:127299|209411(-)	spu-let-7	23
AJAPscaffold75:444796|572241(-)	spu-let-7	23
AJAPscaffold9:1437708|1543377(-)	spu-let-7	23
AJAPscaffold9:1438132|1543377(-)	spu-let-7	23
AJAPscaffold201:764530|917043(-)	spu-let-7	22
AJAPscaffold201:766630|904970(-)	spu-let-7	22
AJAPscaffold281:892235|1063361(-)	spu-let-7	22
AJAPscaffold282:298013|485788(+)	spu-let-7	22
AJAPscaffold347:669205|779080(+)	spu-let-7	22
AJAPscaffold5:632192|784514(-)	spu-let-7	22
AJAPscaffold524:222978|335425(-)	spu-let-7	22
AJAPscaffold561:158697|347391(-)	spu-let-7	22
AJAPscaffold610:959786|1092518(+)	spu-let-7	22
AJAPscaffold67:624714|752055(-)	spu-let-7	22
AJAPscaffold69:291970|448706(-)	spu-let-7	22
AJAPscaffold9:1420810|1524216(-)	spu-let-7	22
AJAPscaffold9:1424066|1527374(-)	spu-let-7	22
AJAPscaffold9:1425548|1529061(-)	spu-let-7	22
AJAPscaffold2064:71722|82413(+)	spu-let-7	21
AJAPscaffold254:100722|267769(-)	spu-let-7	21
AJAPscaffold312:694138|794518(+)	spu-let-7	21
AJAPscaffold347:602104|707371(-)	spu-let-7	21
AJAPscaffold347:604002|709733(-)	spu-let-7	21
AJAPscaffold610:870476|1036462(+)	spu-let-7	21
AJAPscaffold629:3612|196941(+)	spu-let-7	21
AJAPscaffold729:170858|366904(+)	spu-let-7	21
AJAPscaffold75:494159|613176(-)	spu-let-7	21
AJAPscaffold792:63697|255715(+)	spu-let-7	21
AJAPscaffold1044:53075|129969(-)	spu-let-7	20
AJAPscaffold114:775676|877599(-)	spu-let-7	20
AJAPscaffold138:977536|1112029(-)	spu-let-7	20
AJAPscaffold254:82876|250025(-)	spu-let-7	20
AJAPscaffold254:83546|252108(-)	spu-let-7	20
AJAPscaffold281:851421|1032830(-)	spu-let-7	20
AJAPscaffold442:393673|501549(+)	spu-let-7	20
AJAPscaffold5:613428|770715(-)	spu-let-7	20
AJAPscaffold561:162882|321500(-)	spu-let-7	20
AJAPscaffold609:328185|432501(-)	spu-let-7	20
AJAPscaffold69:793379|847849(-)	spu-let-7	20
AJAPscaffold75:462129|593300(-)	spu-let-7	20
AJAPscaffold75:464199|594879(-)	spu-let-7	20
AJAPscaffold75:464199|594888(-)	spu-let-7	20
AJAPscaffold75:471145|601249(-)	spu-let-7	20
AJAPscaffold75:475229|604003(-)	spu-let-7	20
AJAPscaffold8:497392|662147(-)	spu-let-7	20
AJAPscaffold8:499482|663944(-)	spu-let-7	20
AJAPscaffold1128:55921|204758(+)	spu-let-7	19
AJAPscaffold114:793050|877599(-)	spu-let-7	19
AJAPscaffold1163:39166|169696(+)	spu-let-7	19
AJAPscaffold139:561698|675142(-)	spu-let-7	19
AJAPscaffold205:372394|553908(-)	spu-let-7	19
AJAPscaffold281:893631|1030817(-)	spu-let-7	19
AJAPscaffold442:398763|506715(+)	spu-let-7	19
AJAPscaffold488:512066|688342(-)	spu-let-7	19
AJAPscaffold609:474152|608297(+)	spu-let-7	19
AJAPscaffold610:898772|1071975(-)	spu-let-7	19
AJAPscaffold67:635943|752055(-)	spu-let-7	19
AJAPscaffold681:155897|300142(+)	spu-let-7	19
AJAPscaffold69:450610|603844(-)	spu-let-7	19
AJAPscaffold729:248128|432016(+)	spu-let-7	19
AJAPscaffold1196:238103|300854(+)	spu-let-7	18
AJAPscaffold1212:95833|245116(-)	spu-let-7	18
AJAPscaffold1212:95833|252520(-)	spu-let-7	18
AJAPscaffold1218:657|108011(+)	spu-let-7	18
AJAPscaffold2:300753|471098(-)	spu-let-7	18
AJAPscaffold281:851421|1015005(-)	spu-let-7	18
AJAPscaffold284:473006|562695(-)	spu-let-7	18
AJAPscaffold284:473535|563192(-)	spu-let-7	18
AJAPscaffold431:143950|304129(+)	spu-let-7	18
AJAPscaffold55:242933|275981(-)	spu-let-7	18
AJAPscaffold69:237642|367273(-)	spu-let-7	18
AJAPscaffold69:237642|367815(-)	spu-let-7	18
AJAPscaffold69:247134|367273(-)	spu-let-7	18
AJAPscaffold729:185013|365391(+)	spu-let-7	18
AJAPscaffold729:213828|399083(+)	spu-let-7	18
AJAPscaffold792:97885|275303(+)	spu-let-7	18
AJAPscaffold9:1429025|1502357(-)	spu-let-7	18
AJAPscaffold967:6396|205873(-)	spu-let-7	18
AJAPscaffold1172:166183|259920(-)	spu-let-7	17
AJAPscaffold138:977536|1096072(-)	spu-let-7	17
AJAPscaffold217:200240|307156(-)	spu-let-7	17
AJAPscaffold234:645192|816789(-)	spu-let-7	17
AJAPscaffold281:249735|365529(+)	spu-let-7	17
AJAPscaffold348:225825|367576(+)	spu-let-7	17
AJAPscaffold352:720829|822912(-)	spu-let-7	17
AJAPscaffold388:20819|177325(-)	spu-let-7	17
AJAPscaffold435:827030|992938(-)	spu-let-7	17
AJAPscaffold442:414267|522308(+)	spu-let-7	17
AJAPscaffold442:417849|526293(+)	spu-let-7	17
AJAPscaffold442:419172|526816(+)	spu-let-7	17
AJAPscaffold462:504049|610495(+)	spu-let-7	17
AJAPscaffold488:545011|706759(+)	spu-let-7	17
AJAPscaffold606:40531|237315(-)	spu-let-7	17
AJAPscaffold609:283599|389551(-)	spu-let-7	17
AJAPscaffold610:833601|1006993(-)	spu-let-7	17
AJAPscaffold676:56305|237742(-)	spu-let-7	17
AJAPscaffold69:1254045|1351153(-)	spu-let-7	17
AJAPscaffold736:223890|373121(+)	spu-let-7	17
AJAPscaffold85:193350|348979(-)	spu-let-7	17
AJAPscaffold9:1425548|1501407(-)	spu-let-7	17
AJAPscaffold100:426092|538209(-)	spu-let-7	16
AJAPscaffold100:436008|551149(-)	spu-let-7	16
AJAPscaffold100:436008|554041(-)	spu-let-7	16
AJAPscaffold100:436853|552324(-)	spu-let-7	16
AJAPscaffold100:438134|554041(-)	spu-let-7	16
AJAPscaffold102:489089|642767(-)	spu-let-7	16
AJAPscaffold105:1422889|1529737(+)	spu-let-7	16
AJAPscaffold111:119701|294905(+)	spu-let-7	16
AJAPscaffold116:577370|638414(-)	spu-let-7	16
AJAPscaffold1212:158128|273018(-)	spu-let-7	16
AJAPscaffold1306:210991|319431(+)	spu-let-7	16
AJAPscaffold142:500151|637362(+)	spu-let-7	16
AJAPscaffold1534:17691|124658(-)	spu-let-7	16
AJAPscaffold1534:17698|124658(-)	spu-let-7	16
AJAPscaffold1534:2214|104133(-)	spu-let-7	16
AJAPscaffold163:501475|604414(-)	spu-let-7	16
AJAPscaffold187:267082|403155(-)	spu-let-7	16
AJAPscaffold196:223432|301844(-)	spu-let-7	16
AJAPscaffold196:227966|320268(-)	spu-let-7	16
AJAPscaffold196:282545|383629(-)	spu-let-7	16
AJAPscaffold263:397453|479221(+)	spu-let-7	16
AJAPscaffold289:409397|513339(+)	spu-let-7	16
AJAPscaffold309:234514|381879(+)	spu-let-7	16
AJAPscaffold321:384051|474360(-)	spu-let-7	16
AJAPscaffold4:796111|905487(+)	spu-let-7	16
AJAPscaffold401:118300|205480(+)	spu-let-7	16
AJAPscaffold47:636355|706099(-)	spu-let-7	16
AJAPscaffold548:708427|838799(+)	spu-let-7	16
AJAPscaffold577:287695|396062(+)	spu-let-7	16
AJAPscaffold59:146710|229957(-)	spu-let-7	16
AJAPscaffold60:480152|645716(+)	spu-let-7	16
AJAPscaffold610:1032432|1097979(+)	spu-let-7	16
AJAPscaffold676:71011|246038(-)	spu-let-7	16
AJAPscaffold676:74687|250438(-)	spu-let-7	16
AJAPscaffold676:97915|295882(-)	spu-let-7	16
AJAPscaffold696:127466|294643(+)	spu-let-7	16
AJAPscaffold696:32488|165085(+)	spu-let-7	16
AJAPscaffold75:525495|620123(-)	spu-let-7	16
AJAPscaffold8:504766|649697(-)	spu-let-7	16
AJAPscaffold83:493645|652590(+)	spu-let-7	16
AJAPscaffold83:612505|770621(+)	spu-let-7	16
AJAPscaffold946:440673|607462(-)	spu-let-7	16
AJAPscaffold105:1187393|1325032(+)	spu-let-7	15
AJAPscaffold1040:173256|268079(-)	spu-let-7	15
AJAPscaffold1047:29733|97027(+)	spu-let-7	15
AJAPscaffold112:456339|584543(-)	spu-let-7	15
AJAPscaffold112:456959|585651(-)	spu-let-7	15
AJAPscaffold114:946313|1030291(-)	spu-let-7	15
AJAPscaffold1220:270132|346197(-)	spu-let-7	15
AJAPscaffold1220:272167|347549(-)	spu-let-7	15
AJAPscaffold1318:54579|140895(-)	spu-let-7	15
AJAPscaffold1352:193895|334703(+)	spu-let-7	15
AJAPscaffold139:684616|755164(-)	spu-let-7	15
AJAPscaffold142:573428|667984(+)	spu-let-7	15
AJAPscaffold1534:24105|129605(-)	spu-let-7	15
AJAPscaffold178:259936|371441(+)	spu-let-7	15
AJAPscaffold194:79583|191974(+)	spu-let-7	15
AJAPscaffold196:227966|308262(-)	spu-let-7	15
AJAPscaffold234:688829|830772(-)	spu-let-7	15
AJAPscaffold242:94872|215904(+)	spu-let-7	15
AJAPscaffold262:411717|529930(+)	spu-let-7	15
AJAPscaffold262:413691|529930(+)	spu-let-7	15
AJAPscaffold322:45311|228896(+)	spu-let-7	15
AJAPscaffold38:659810|793949(-)	spu-let-7	15
AJAPscaffold388:144912|246242(-)	spu-let-7	15
AJAPscaffold388:145576|247557(-)	spu-let-7	15
AJAPscaffold388:23671|177325(-)	spu-let-7	15
AJAPscaffold524:156086|254935(-)	spu-let-7	15
AJAPscaffold524:162628|262669(-)	spu-let-7	15
AJAPscaffold559:130140|194927(+)	spu-let-7	15
AJAPscaffold56:572280|669473(+)	spu-let-7	15
AJAPscaffold609:272670|367219(-)	spu-let-7	15
AJAPscaffold609:273791|367219(-)	spu-let-7	15
AJAPscaffold610:1027080|1090608(+)	spu-let-7	15
AJAPscaffold674:241270|350895(-)	spu-let-7	15
AJAPscaffold676:57547|182412(-)	spu-let-7	15
AJAPscaffold75:482046|552559(-)	spu-let-7	15
AJAPscaffold765:426824|494865(+)	spu-let-7	15
AJAPscaffold765:427942|496111(+)	spu-let-7	15
AJAPscaffold765:430878|499442(+)	spu-let-7	15
AJAPscaffold8:497392|619314(-)	spu-let-7	15
AJAPscaffold8:514054|659643(-)	spu-let-7	15
AJAPscaffold85:303963|404877(-)	spu-let-7	15
AJAPscaffold85:303963|404884(-)	spu-let-7	15
AJAPscaffold90:610373|726752(+)	spu-let-7	15
AJAPscaffold108:6621|127461(-)	spu-let-7	14
AJAPscaffold108:7103|127461(-)	spu-let-7	14
AJAPscaffold112:477762|603409(-)	spu-let-7	14
AJAPscaffold1129:7273|148399(+)	spu-let-7	14
AJAPscaffold1220:276296|350950(-)	spu-let-7	14
AJAPscaffold1220:308568|382239(-)	spu-let-7	14
AJAPscaffold1306:50733|100632(+)	spu-let-7	14
AJAPscaffold138:976559|1065495(-)	spu-let-7	14
AJAPscaffold140:993958|1126335(+)	spu-let-7	14
AJAPscaffold178:270270|382745(+)	spu-let-7	14
AJAPscaffold234:609497|785294(-)	spu-let-7	14
AJAPscaffold234:689494|816789(-)	spu-let-7	14
AJAPscaffold242:12484|94905(+)	spu-let-7	14
AJAPscaffold242:13176|96814(+)	spu-let-7	14
AJAPscaffold281:926325|1067489(-)	spu-let-7	14
AJAPscaffold284:562033|648641(-)	spu-let-7	14
AJAPscaffold30:1571349|1673163(-)	spu-let-7	14
AJAPscaffold30:1597362|1701379(-)	spu-let-7	14
AJAPscaffold354:310618|420419(-)	spu-let-7	14
AJAPscaffold423:188877|329942(-)	spu-let-7	14
AJAPscaffold462:497097|571757(+)	spu-let-7	14
AJAPscaffold488:549228|696205(-)	spu-let-7	14
AJAPscaffold521:32992|183131(+)	spu-let-7	14
AJAPscaffold55:228100|254820(-)	spu-let-7	14
AJAPscaffold55:228100|254823(-)	spu-let-7	14
AJAPscaffold56:10293|87884(-)	spu-let-7	14
AJAPscaffold56:558260|656545(+)	spu-let-7	14
AJAPscaffold565:141884|227916(+)	spu-let-7	14
AJAPscaffold59:160665|232191(-)	spu-let-7	14
AJAPscaffold67:571194|658065(-)	spu-let-7	14
AJAPscaffold67:635943|731792(-)	spu-let-7	14
AJAPscaffold67:657793|748259(-)	spu-let-7	14
AJAPscaffold67:665945|748259(-)	spu-let-7	14
AJAPscaffold67:681040|754279(-)	spu-let-7	14
AJAPscaffold674:242428|350895(-)	spu-let-7	14
AJAPscaffold676:113521|310715(-)	spu-let-7	14
AJAPscaffold676:71011|186329(-)	spu-let-7	14
AJAPscaffold696:117367|274019(+)	spu-let-7	14
AJAPscaffold696:119096|274019(+)	spu-let-7	14
AJAPscaffold696:121997|274019(+)	spu-let-7	14
AJAPscaffold696:127466|280693(+)	spu-let-7	14
AJAPscaffold729:148059|269465(+)	spu-let-7	14
AJAPscaffold729:156518|278538(+)	spu-let-7	14
AJAPscaffold765:433444|502401(+)	spu-let-7	14
AJAPscaffold765:436197|509842(+)	spu-let-7	14
AJAPscaffold765:443314|520221(+)	spu-let-7	14
AJAPscaffold793:199778|341451(-)	spu-let-7	14
AJAPscaffold809:40738|228543(-)	spu-let-7	14
AJAPscaffold85:136805|288235(-)	spu-let-7	14
AJAPscaffold85:140542|288235(-)	spu-let-7	14
AJAPscaffold891:128442|207374(-)	spu-let-7	14
AJAPscaffold90:610373|724075(+)	spu-let-7	14
AJAPscaffold100:461784|534094(-)	spu-let-7	13
AJAPscaffold1164:11767|101653(-)	spu-let-7	13
AJAPscaffold1306:49250|94671(+)	spu-let-7	13
AJAPscaffold1403:29797|128072(-)	spu-let-7	13
AJAPscaffold1424:90115|161610(-)	spu-let-7	13
AJAPscaffold216:353742|434331(+)	spu-let-7	13
AJAPscaffold308:403461|493129(-)	spu-let-7	13
AJAPscaffold347:656756|735395(+)	spu-let-7	13
AJAPscaffold444:357388|429564(-)	spu-let-7	13
AJAPscaffold474:56072|166495(-)	spu-let-7	13
AJAPscaffold52:59504|236238(-)	spu-let-7	13
AJAPscaffold524:243903|296105(-)	spu-let-7	13
AJAPscaffold585:217175|321768(-)	spu-let-7	13
AJAPscaffold585:225924|330657(-)	spu-let-7	13
AJAPscaffold585:227780|333046(-)	spu-let-7	13
AJAPscaffold59:1820|126714(-)	spu-let-7	13
AJAPscaffold592:126629|229538(+)	spu-let-7	13
AJAPscaffold592:129500|224652(+)	spu-let-7	13
AJAPscaffold592:129500|225629(+)	spu-let-7	13
AJAPscaffold592:129500|227580(+)	spu-let-7	13
AJAPscaffold592:136286|225629(+)	spu-let-7	13
AJAPscaffold592:141133|225629(+)	spu-let-7	13
AJAPscaffold60:454415|604600(+)	spu-let-7	13
AJAPscaffold606:88284|225024(-)	spu-let-7	13
AJAPscaffold610:860931|955509(+)	spu-let-7	13
AJAPscaffold696:117367|271980(+)	spu-let-7	13
AJAPscaffold696:126386|274019(+)	spu-let-7	13
AJAPscaffold696:127466|274019(+)	spu-let-7	13
AJAPscaffold696:136132|275541(+)	spu-let-7	13
AJAPscaffold729:156518|265768(+)	spu-let-7	13
AJAPscaffold729:159716|283622(+)	spu-let-7	13
AJAPscaffold765:441507|518282(+)	spu-let-7	13
AJAPscaffold88:487378|582558(+)	spu-let-7	13
AJAPscaffold1127:69538|172346(-)	spu-let-7	12
AJAPscaffold1127:9356|150748(-)	spu-let-7	12
AJAPscaffold116:537581|621500(+)	spu-let-7	12
AJAPscaffold116:539362|621500(+)	spu-let-7	12
AJAPscaffold120:460579|533029(-)	spu-let-7	12
AJAPscaffold120:465598|534444(-)	spu-let-7	12
AJAPscaffold136:585577|619037(+)	spu-let-7	12
AJAPscaffold16:124677|167713(+)	spu-let-7	12
AJAPscaffold178:285750|400954(+)	spu-let-7	12
AJAPscaffold178:287869|401563(+)	spu-let-7	12
AJAPscaffold178:293056|407461(+)	spu-let-7	12
AJAPscaffold216:357779|432328(+)	spu-let-7	12
AJAPscaffold217:44878|117646(+)	spu-let-7	12
AJAPscaffold217:46883|119143(+)	spu-let-7	12
AJAPscaffold224:411855|551631(+)	spu-let-7	12
AJAPscaffold25:863988|1001983(-)	spu-let-7	12
AJAPscaffold254:101180|189486(-)	spu-let-7	12
AJAPscaffold254:117386|206909(-)	spu-let-7	12
AJAPscaffold308:406201|474235(-)	spu-let-7	12
AJAPscaffold309:255336|359230(+)	spu-let-7	12
AJAPscaffold326:134571|213611(-)	spu-let-7	12
AJAPscaffold352:701726|791716(-)	spu-let-7	12
AJAPscaffold361:37388|174312(-)	spu-let-7	12
AJAPscaffold379:116916|222332(-)	spu-let-7	12
AJAPscaffold399:203385|301043(-)	spu-let-7	12
AJAPscaffold399:204396|302414(-)	spu-let-7	12
AJAPscaffold399:205742|303121(-)	spu-let-7	12
AJAPscaffold4:820494|892927(+)	spu-let-7	12
AJAPscaffold496:189709|237936(+)	spu-let-7	12
AJAPscaffold508:112924|192201(-)	spu-let-7	12
AJAPscaffold524:261481|321342(-)	spu-let-7	12
AJAPscaffold592:178172|292890(+)	spu-let-7	12
AJAPscaffold597:151758|276865(-)	spu-let-7	12
AJAPscaffold610:867953|967305(+)	spu-let-7	12
AJAPscaffold67:665945|739734(-)	spu-let-7	12
AJAPscaffold689:72377|264537(-)	spu-let-7	12
AJAPscaffold689:81949|274218(-)	spu-let-7	12
AJAPscaffold696:133118|274019(+)	spu-let-7	12
AJAPscaffold696:135200|274019(+)	spu-let-7	12
AJAPscaffold696:138752|280693(+)	spu-let-7	12
AJAPscaffold696:147981|284118(+)	spu-let-7	12
AJAPscaffold696:152714|284118(+)	spu-let-7	12
AJAPscaffold696:154262|284118(+)	spu-let-7	12
AJAPscaffold71:654634|819071(+)	spu-let-7	12
AJAPscaffold729:278431|378509(+)	spu-let-7	12
AJAPscaffold8:522246|649697(-)	spu-let-7	12
AJAPscaffold809:65428|248724(-)	spu-let-7	12
AJAPscaffold9:1459660|1569910(+)	spu-let-7	12
AJAPscaffold9:1463756|1575959(+)	spu-let-7	12
AJAPscaffold925:328564|437083(-)	spu-let-7	12
AJAPscaffold936:157820|249149(+)	spu-let-7	12
AJAPscaffold1127:59757|156133(-)	spu-let-7	11
AJAPscaffold1149:124772|174539(+)	spu-let-7	11
AJAPscaffold1161:110896|186814(-)	spu-let-7	11
AJAPscaffold1161:121534|197180(-)	spu-let-7	11
AJAPscaffold117:812020|897642(-)	spu-let-7	11
AJAPscaffold120:458031|530727(-)	spu-let-7	11
AJAPscaffold1204:31251|102544(-)	spu-let-7	11
AJAPscaffold130:633131|695410(+)	spu-let-7	11
AJAPscaffold130:654289|712999(+)	spu-let-7	11
AJAPscaffold130:656172|714366(+)	spu-let-7	11
AJAPscaffold1545:67891|134724(-)	spu-let-7	11
AJAPscaffold1556:40647|100319(-)	spu-let-7	11
AJAPscaffold1592:20378|102216(-)	spu-let-7	11
AJAPscaffold212:471218|526630(+)	spu-let-7	11
AJAPscaffold212:471218|527882(+)	spu-let-7	11
AJAPscaffold242:89206|174020(+)	spu-let-7	11
AJAPscaffold242:90503|178014(+)	spu-let-7	11
AJAPscaffold25:875680|998218(-)	spu-let-7	11
AJAPscaffold281:926325|1032066(-)	spu-let-7	11
AJAPscaffold352:779166|822909(-)	spu-let-7	11
AJAPscaffold375:156136|213439(+)	spu-let-7	11
AJAPscaffold375:166930|226618(+)	spu-let-7	11
AJAPscaffold388:28471|177325(-)	spu-let-7	11
AJAPscaffold399:204396|301043(-)	spu-let-7	11
AJAPscaffold423:196389|306848(-)	spu-let-7	11
AJAPscaffold435:874686|1006811(-)	spu-let-7	11
AJAPscaffold435:878994|1011432(-)	spu-let-7	11
AJAPscaffold435:880118|1012138(-)	spu-let-7	11
AJAPscaffold435:882515|1014271(-)	spu-let-7	11
AJAPscaffold474:39681|155664(-)	spu-let-7	11
AJAPscaffold488:608994|749269(-)	spu-let-7	11
AJAPscaffold524:289971|344227(-)	spu-let-7	11
AJAPscaffold565:141948|226519(-)	spu-let-7	11
AJAPscaffold565:143734|229773(-)	spu-let-7	11
AJAPscaffold565:147398|233335(-)	spu-let-7	11
AJAPscaffold565:153199|233746(-)	spu-let-7	11
AJAPscaffold59:41492|145457(-)	spu-let-7	11
AJAPscaffold592:184794|298727(+)	spu-let-7	11
AJAPscaffold60:530009|645716(+)	spu-let-7	11
AJAPscaffold60:784578|865215(+)	spu-let-7	11
AJAPscaffold676:108573|237742(-)	spu-let-7	11
AJAPscaffold69:823507|847849(-)	spu-let-7	11
AJAPscaffold696:127466|267347(+)	spu-let-7	11
AJAPscaffold72:688544|759267(-)	spu-let-7	11
AJAPscaffold720:619242|677882(+)	spu-let-7	11
AJAPscaffold732:174293|249123(-)	spu-let-7	11
AJAPscaffold753:218301|284626(+)	spu-let-7	11
AJAPscaffold77:281741|434727(-)	spu-let-7	11
AJAPscaffold793:265484|381324(-)	spu-let-7	11
AJAPscaffold8:549353|659643(-)	spu-let-7	11
AJAPscaffold83:491768|596227(+)	spu-let-7	11
AJAPscaffold860:14938|132041(-)	spu-let-7	11
AJAPscaffold9:1455660|1563222(+)	spu-let-7	11
AJAPscaffold974:57100|157885(+)	spu-let-7	11
AJAPscaffold974:57104|157885(+)	spu-let-7	11
AJAPscaffold974:59427|159969(+)	spu-let-7	11
AJAPscaffold1196:238103|271558(+)	spu-let-7	10
AJAPscaffold102:138235|243921(+)	spu-let-7	10
AJAPscaffold1067:149097|226323(+)	spu-let-7	10
AJAPscaffold1099:89361|189044(-)	spu-let-7	10
AJAPscaffold1099:90282|189608(-)	spu-let-7	10
AJAPscaffold114:640549|706803(-)	spu-let-7	10
AJAPscaffold1164:12682|78444(-)	spu-let-7	10
AJAPscaffold1164:19655|82874(-)	spu-let-7	10
AJAPscaffold1193:100663|178852(-)	spu-let-7	10
AJAPscaffold1193:99091|177599(-)	spu-let-7	10
AJAPscaffold120:449698|521072(-)	spu-let-7	10
AJAPscaffold120:612956|733814(+)	spu-let-7	10
AJAPscaffold1311:143887|145436(+)	spu-let-7	10
AJAPscaffold1318:89413|140895(-)	spu-let-7	10
AJAPscaffold1390:1025|65462(+)	spu-let-7	10
AJAPscaffold1457:90274|151436(-)	spu-let-7	10
AJAPscaffold1635:55055|128953(-)	spu-let-7	10
AJAPscaffold1635:55055|129070(-)	spu-let-7	10
AJAPscaffold1635:55055|131032(-)	spu-let-7	10
AJAPscaffold178:259936|319406(+)	spu-let-7	10
AJAPscaffold2:314865|420948(-)	spu-let-7	10
AJAPscaffold20:860831|937765(+)	spu-let-7	10
AJAPscaffold2359:714|57177(-)	spu-let-7	10
AJAPscaffold25:863988|975031(-)	spu-let-7	10
AJAPscaffold254:166382|243335(-)	spu-let-7	10
AJAPscaffold254:170830|247001(-)	spu-let-7	10
AJAPscaffold254:179930|258135(-)	spu-let-7	10
AJAPscaffold282:364989|465930(+)	spu-let-7	10
AJAPscaffold317:66541|155596(-)	spu-let-7	10
AJAPscaffold317:94221|187455(-)	spu-let-7	10
AJAPscaffold320:512298|543480(-)	spu-let-7	10
AJAPscaffold322:45311|129963(+)	spu-let-7	10
AJAPscaffold322:45311|143025(+)	spu-let-7	10
AJAPscaffold352:665890|765277(-)	spu-let-7	10
AJAPscaffold354:453431|523119(-)	spu-let-7	10
AJAPscaffold388:177578|247413(-)	spu-let-7	10
AJAPscaffold388:177578|247557(-)	spu-let-7	10
AJAPscaffold388:29391|177325(-)	spu-let-7	10
AJAPscaffold388:37171|177325(-)	spu-let-7	10
AJAPscaffold422:6123|80193(-)	spu-let-7	10
AJAPscaffold437:101217|137695(-)	spu-let-7	10
AJAPscaffold437:104886|141475(-)	spu-let-7	10
AJAPscaffold468:296296|363024(-)	spu-let-7	10
AJAPscaffold524:288384|343762(-)	spu-let-7	10
AJAPscaffold530:118300|190619(+)	spu-let-7	10
AJAPscaffold597:158346|227676(-)	spu-let-7	10
AJAPscaffold609:635815|666295(-)	spu-let-7	10
AJAPscaffold609:635815|666298(-)	spu-let-7	10
AJAPscaffold633:207329|284722(+)	spu-let-7	10
AJAPscaffold67:610927|653911(-)	spu-let-7	10
AJAPscaffold67:659280|731792(-)	spu-let-7	10
AJAPscaffold67:660643|733223(-)	spu-let-7	10
AJAPscaffold729:170198|267028(+)	spu-let-7	10
AJAPscaffold729:172319|267028(+)	spu-let-7	10
AJAPscaffold729:265664|361894(+)	spu-let-7	10
AJAPscaffold75:506521|552559(-)	spu-let-7	10
AJAPscaffold75:602999|665116(-)	spu-let-7	10
AJAPscaffold809:109619|256510(-)	spu-let-7	10
AJAPscaffold83:599671|713065(+)	spu-let-7	10
AJAPscaffold860:152583|223305(-)	spu-let-7	10
AJAPscaffold890:125519|248971(+)	spu-let-7	10
AJAPscaffold925:274735|390874(-)	spu-let-7	10
AJAPscaffold973:101983|215502(-)	spu-let-7	10
AJAPscaffold973:97013|209910(-)	spu-let-7	10
AJAPscaffold261:329973|393082(+)	spu-let-7	9
AJAPscaffold100:461784|514677(-)	spu-let-7	9
AJAPscaffold100:461784|516282(-)	spu-let-7	9
AJAPscaffold108:38709|127461(-)	spu-let-7	9
AJAPscaffold110:332039|375241(-)	spu-let-7	9
AJAPscaffold1117:4939|94225(-)	spu-let-7	9
AJAPscaffold1149:135406|199423(-)	spu-let-7	9
AJAPscaffold1149:136110|200955(-)	spu-let-7	9
AJAPscaffold1149:137669|202486(-)	spu-let-7	9
AJAPscaffold1161:121482|197953(+)	spu-let-7	9
AJAPscaffold1164:25118|84159(-)	spu-let-7	9
AJAPscaffold1193:100663|162348(-)	spu-let-7	9
AJAPscaffold1193:102542|164128(-)	spu-let-7	9
AJAPscaffold1338:78809|172207(+)	spu-let-7	9
AJAPscaffold136:346259|421452(-)	spu-let-7	9
AJAPscaffold136:581791|607258(+)	spu-let-7	9
AJAPscaffold138:1044764|1096072(-)	spu-let-7	9
AJAPscaffold1435:174410|225006(+)	spu-let-7	9
AJAPscaffold1534:66786|121096(-)	spu-let-7	9
AJAPscaffold1534:68065|121698(-)	spu-let-7	9
AJAPscaffold1534:70163|124658(-)	spu-let-7	9
AJAPscaffold180:286509|426505(-)	spu-let-7	9
AJAPscaffold184:260264|352188(-)	spu-let-7	9
AJAPscaffold1881:9624|56662(-)	spu-let-7	9
AJAPscaffold232:87310|145165(-)	spu-let-7	9
AJAPscaffold240:295759|355559(-)	spu-let-7	9
AJAPscaffold254:174190|252108(-)	spu-let-7	9
AJAPscaffold254:189304|267769(-)	spu-let-7	9
AJAPscaffold2601:9177|39432(+)	spu-let-7	9
AJAPscaffold281:248265|299083(+)	spu-let-7	9
AJAPscaffold281:849912|926457(-)	spu-let-7	9
AJAPscaffold281:851421|926457(-)	spu-let-7	9
AJAPscaffold297:416353|535695(+)	spu-let-7	9
AJAPscaffold298:218192|326065(-)	spu-let-7	9
AJAPscaffold322:63634|159251(+)	spu-let-7	9
AJAPscaffold352:301700|409413(-)	spu-let-7	9
AJAPscaffold352:663001|759236(-)	spu-let-7	9
AJAPscaffold354:375802|474546(-)	spu-let-7	9
AJAPscaffold38:729297|793949(-)	spu-let-7	9
AJAPscaffold388:19683|76588(-)	spu-let-7	9
AJAPscaffold423:231277|359527(-)	spu-let-7	9
AJAPscaffold423:243982|362286(-)	spu-let-7	9
AJAPscaffold441:117328|181481(+)	spu-let-7	9
AJAPscaffold50:894414|967768(-)	spu-let-7	9
AJAPscaffold551:196547|367855(-)	spu-let-7	9
AJAPscaffold551:204308|367855(-)	spu-let-7	9
AJAPscaffold552:148328|248641(+)	spu-let-7	9
AJAPscaffold606:207288|288683(-)	spu-let-7	9
AJAPscaffold67:683550|734167(-)	spu-let-7	9
AJAPscaffold676:125529|238554(-)	spu-let-7	9
AJAPscaffold676:127110|246038(-)	spu-let-7	9
AJAPscaffold676:128498|250438(-)	spu-let-7	9
AJAPscaffold729:248128|343934(+)	spu-let-7	9
AJAPscaffold77:200111|371519(-)	spu-let-7	9
AJAPscaffold91:113868|154438(+)	spu-let-7	9
AJAPscaffold925:255540|373136(-)	spu-let-7	9
AJAPscaffold925:273844|389692(-)	spu-let-7	9
AJAPscaffold936:199755|249149(+)	spu-let-7	9
AJAPscaffold945:53350|128527(+)	spu-let-7	9
AJAPscaffold95:233094|321397(+)	spu-let-7	9
AJAPscaffold991:124680|207427(+)	spu-let-7	9
AJAPscaffold105:176583|235768(+)	spu-let-7	8
AJAPscaffold105:186797|246941(-)	spu-let-7	8
AJAPscaffold1099:103329|189044(-)	spu-let-7	8
AJAPscaffold1099:104259|189608(-)	spu-let-7	8
AJAPscaffold111:408308|444176(-)	spu-let-7	8
AJAPscaffold1127:54243|150748(-)	spu-let-7	8
AJAPscaffold114:976760|1030291(-)	spu-let-7	8
AJAPscaffold114:983541|1032116(-)	spu-let-7	8
AJAPscaffold1149:102678|165453(-)	spu-let-7	8
AJAPscaffold1159:41984|97651(+)	spu-let-7	8
AJAPscaffold116:355119|415133(+)	spu-let-7	8
AJAPscaffold1193:118644|177599(-)	spu-let-7	8
AJAPscaffold120:926771|1002687(+)	spu-let-7	8
AJAPscaffold1200:24829|68344(+)	spu-let-7	8
AJAPscaffold1210:153637|183077(+)	spu-let-7	8
AJAPscaffold1264:72154|117695(+)	spu-let-7	8
AJAPscaffold1308:38194|66965(+)	spu-let-7	8
AJAPscaffold138:977536|1042249(-)	spu-let-7	8
AJAPscaffold139:64706|172167(-)	spu-let-7	8
AJAPscaffold142:548115|637362(+)	spu-let-7	8
AJAPscaffold1496:66994|94956(+)	spu-let-7	8
AJAPscaffold1534:11697|63656(-)	spu-let-7	8
AJAPscaffold154:393988|437405(-)	spu-let-7	8
AJAPscaffold180:359511|443097(-)	spu-let-7	8
AJAPscaffold1838:56192|147308(-)	spu-let-7	8
AJAPscaffold194:80613|138777(+)	spu-let-7	8
AJAPscaffold195:290702|347671(+)	spu-let-7	8
AJAPscaffold1951:29100|70177(+)	spu-let-7	8
AJAPscaffold196:227966|270796(-)	spu-let-7	8
AJAPscaffold20:876591|957572(+)	spu-let-7	8
AJAPscaffold205:108800|157044(+)	spu-let-7	8
AJAPscaffold234:619633|713603(-)	spu-let-7	8
AJAPscaffold25:910954|1014205(-)	spu-let-7	8
AJAPscaffold281:282462|337813(+)	spu-let-7	8
AJAPscaffold284:473006|516275(-)	spu-let-7	8
AJAPscaffold292:511386|573803(+)	spu-let-7	8
AJAPscaffold30:10545|43078(+)	spu-let-7	8
AJAPscaffold322:149089|264884(+)	spu-let-7	8
AJAPscaffold335:210194|269682(+)	spu-let-7	8
AJAPscaffold340:191636|217492(+)	spu-let-7	8
AJAPscaffold348:274180|358789(-)	spu-let-7	8
AJAPscaffold361:37388|142806(-)	spu-let-7	8
AJAPscaffold38:732598|797629(-)	spu-let-7	8
AJAPscaffold388:80597|182985(-)	spu-let-7	8
AJAPscaffold40:227263|246527(+)	spu-let-7	8
AJAPscaffold40:228364|248611(+)	spu-let-7	8
AJAPscaffold423:186025|252024(-)	spu-let-7	8
AJAPscaffold423:231277|335292(-)	spu-let-7	8
AJAPscaffold426:2063|41060(-)	spu-let-7	8
AJAPscaffold441:118627|182652(+)	spu-let-7	8
AJAPscaffold443:129444|138460(+)	spu-let-7	8
AJAPscaffold459:225715|227922(+)	spu-let-7	8
AJAPscaffold462:514009|553360(+)	spu-let-7	8
AJAPscaffold468:301214|351551(-)	spu-let-7	8
AJAPscaffold468:306237|362967(-)	spu-let-7	8
AJAPscaffold468:306237|363024(-)	spu-let-7	8
AJAPscaffold503:37047|96351(+)	spu-let-7	8
AJAPscaffold524:162628|210208(-)	spu-let-7	8
AJAPscaffold610:1007820|1071975(-)	spu-let-7	8
AJAPscaffold610:1011047|1076017(-)	spu-let-7	8
AJAPscaffold610:838312|901423(-)	spu-let-7	8
AJAPscaffold64:876965|958473(-)	spu-let-7	8
AJAPscaffold649:180898|273557(-)	spu-let-7	8
AJAPscaffold65:385509|428413(-)	spu-let-7	8
AJAPscaffold67:694480|734167(-)	spu-let-7	8
AJAPscaffold681:221514|304441(+)	spu-let-7	8
AJAPscaffold69:712516|761850(-)	spu-let-7	8
AJAPscaffold705:333956|380983(+)	spu-let-7	8
AJAPscaffold720:486363|588270(-)	spu-let-7	8
AJAPscaffold729:185013|267028(+)	spu-let-7	8
AJAPscaffold729:213828|311697(+)	spu-let-7	8
AJAPscaffold765:449554|520701(-)	spu-let-7	8
AJAPscaffold771:31710|142051(+)	spu-let-7	8
AJAPscaffold801:60183|114905(+)	spu-let-7	8
AJAPscaffold801:60239|114905(+)	spu-let-7	8
AJAPscaffold801:60604|115645(+)	spu-let-7	8
AJAPscaffold809:109619|205156(-)	spu-let-7	8
AJAPscaffold809:135393|266906(-)	spu-let-7	8
AJAPscaffold85:265677|350053(-)	spu-let-7	8
AJAPscaffold91:104846|145131(+)	spu-let-7	8
AJAPscaffold945:72696|159039(+)	spu-let-7	8
AJAPscaffold946:683998|835047(+)	spu-let-7	8
AJAPscaffold973:129573|213599(-)	spu-let-7	8
AJAPscaffold105:171926|230589(+)	spu-let-7	7
AJAPscaffold105:194467|256006(-)	spu-let-7	7
AJAPscaffold105:197795|256006(-)	spu-let-7	7
AJAPscaffold1067:192434|226323(+)	spu-let-7	7
AJAPscaffold1067:214783|252691(+)	spu-let-7	7
AJAPscaffold1084:12942|93627(-)	spu-let-7	7
AJAPscaffold1084:8739|88766(-)	spu-let-7	7
AJAPscaffold1099:119084|189044(-)	spu-let-7	7
AJAPscaffold111:57045|84931(-)	spu-let-7	7
AJAPscaffold112:435518|511605(-)	spu-let-7	7
AJAPscaffold1149:160971|199123(-)	spu-let-7	7
AJAPscaffold1149:163181|200955(-)	spu-let-7	7
AJAPscaffold1193:120244|162348(-)	spu-let-7	7
AJAPscaffold1193:70384|81581(+)	spu-let-7	7
AJAPscaffold120:930268|1008968(+)	spu-let-7	7
AJAPscaffold120:934895|1013676(+)	spu-let-7	7
AJAPscaffold120:936147|1014791(+)	spu-let-7	7
AJAPscaffold1264:85402|129701(+)	spu-let-7	7
AJAPscaffold1264:85402|129741(+)	spu-let-7	7
AJAPscaffold1264:86467|132836(+)	spu-let-7	7
AJAPscaffold1264:86846|133447(+)	spu-let-7	7
AJAPscaffold127:126589|200428(-)	spu-let-7	7
AJAPscaffold136:342762|416103(+)	spu-let-7	7
AJAPscaffold136:350474|423947(+)	spu-let-7	7
AJAPscaffold136:354633|428931(+)	spu-let-7	7
AJAPscaffold138:967977|1038390(-)	spu-let-7	7
AJAPscaffold1390:33552|105391(+)	spu-let-7	7
AJAPscaffold1434:90540|136457(+)	spu-let-7	7
AJAPscaffold1501:40874|106765(-)	spu-let-7	7
AJAPscaffold1534:51620|99592(-)	spu-let-7	7
AJAPscaffold1556:53560|111832(+)	spu-let-7	7
AJAPscaffold1635:55055|127372(-)	spu-let-7	7
AJAPscaffold1666:13314|36885(-)	spu-let-7	7
AJAPscaffold168:580683|623747(-)	spu-let-7	7
AJAPscaffold1781:75063|102502(+)	spu-let-7	7
AJAPscaffold180:381000|443097(-)	spu-let-7	7
AJAPscaffold180:381686|447881(-)	spu-let-7	7
AJAPscaffold184:289886|389607(-)	spu-let-7	7
AJAPscaffold194:90716|150151(-)	spu-let-7	7
AJAPscaffold1951:39161|70177(+)	spu-let-7	7
AJAPscaffold1951:39161|77498(+)	spu-let-7	7
AJAPscaffold196:247549|290968(-)	spu-let-7	7
AJAPscaffold196:301016|362292(-)	spu-let-7	7
AJAPscaffold20:2006112|2048326(-)	spu-let-7	7
AJAPscaffold202:103471|166937(+)	spu-let-7	7
AJAPscaffold2172:25160|58891(-)	spu-let-7	7
AJAPscaffold2172:25160|59148(-)	spu-let-7	7
AJAPscaffold237:501023|528300(-)	spu-let-7	7
AJAPscaffold243:376533|404132(-)	spu-let-7	7
AJAPscaffold254:202687|272923(-)	spu-let-7	7
AJAPscaffold261:319300|374014(+)	spu-let-7	7
AJAPscaffold268:87484|98806(+)	spu-let-7	7
AJAPscaffold280:35801|93119(+)	spu-let-7	7
AJAPscaffold281:108990|175161(-)	spu-let-7	7
AJAPscaffold281:295257|359743(+)	spu-let-7	7
AJAPscaffold281:298477|360454(+)	spu-let-7	7
AJAPscaffold292:490983|545482(+)	spu-let-7	7
AJAPscaffold292:500870|560368(+)	spu-let-7	7
AJAPscaffold322:206455|326277(+)	spu-let-7	7
AJAPscaffold347:732476|763655(+)	spu-let-7	7
AJAPscaffold354:361566|454481(-)	spu-let-7	7
AJAPscaffold380:87759|104602(-)	spu-let-7	7
AJAPscaffold384:15159|53339(-)	spu-let-7	7
AJAPscaffold388:78226|177325(-)	spu-let-7	7
AJAPscaffold388:82475|182985(-)	spu-let-7	7
AJAPscaffold388:83443|182985(-)	spu-let-7	7
AJAPscaffold388:91995|182985(-)	spu-let-7	7
AJAPscaffold39:928526|963375(+)	spu-let-7	7
AJAPscaffold399:203385|255054(-)	spu-let-7	7
AJAPscaffold399:243501|293497(+)	spu-let-7	7
AJAPscaffold40:222608|242027(+)	spu-let-7	7
AJAPscaffold40:230002|250456(+)	spu-let-7	7
AJAPscaffold40:235130|251701(+)	spu-let-7	7
AJAPscaffold401:205243|266879(+)	spu-let-7	7
AJAPscaffold423:197483|258170(-)	spu-let-7	7
AJAPscaffold423:230587|309707(-)	spu-let-7	7
AJAPscaffold426:9951|46339(-)	spu-let-7	7
AJAPscaffold441:140888|186871(+)	spu-let-7	7
AJAPscaffold441:419675|478828(-)	spu-let-7	7
AJAPscaffold468:279725|319402(-)	spu-let-7	7
AJAPscaffold468:314127|363024(-)	spu-let-7	7
AJAPscaffold524:158292|204029(-)	spu-let-7	7
AJAPscaffold524:159650|205649(-)	spu-let-7	7
AJAPscaffold561:159298|235935(-)	spu-let-7	7
AJAPscaffold587:184916|273112(+)	spu-let-7	7
AJAPscaffold610:953466|1024190(+)	spu-let-7	7
AJAPscaffold610:955031|1027555(+)	spu-let-7	7
AJAPscaffold610:955423|1027931(+)	spu-let-7	7
AJAPscaffold615:95562|141675(-)	spu-let-7	7
AJAPscaffold649:199340|273557(-)	spu-let-7	7
AJAPscaffold69:237006|289616(-)	spu-let-7	7
AJAPscaffold69:237642|290192(-)	spu-let-7	7
AJAPscaffold69:237642|292984(-)	spu-let-7	7
AJAPscaffold705:333956|366585(+)	spu-let-7	7
AJAPscaffold714:138646|192277(+)	spu-let-7	7
AJAPscaffold720:500307|536026(+)	spu-let-7	7
AJAPscaffold75:571292|613176(-)	spu-let-7	7
AJAPscaffold78:94303|119122(-)	spu-let-7	7
AJAPscaffold78:94303|119266(-)	spu-let-7	7
AJAPscaffold793:50601|120604(-)	spu-let-7	7
AJAPscaffold809:118029|197344(-)	spu-let-7	7
AJAPscaffold926:420533|475030(-)	spu-let-7	7
AJAPscaffold942:121215|141064(+)	spu-let-7	7
AJAPscaffold945:87134|192438(+)	spu-let-7	7
AJAPscaffold958:22189|116910(+)	spu-let-7	7
AJAPscaffold1027:129208|170682(+)	spu-let-7	6
AJAPscaffold105:668923|716352(-)	spu-let-7	6
AJAPscaffold1077:153734|192619(-)	spu-let-7	6
AJAPscaffold1093:257425|301463(+)	spu-let-7	6
AJAPscaffold1099:88703|150078(-)	spu-let-7	6
AJAPscaffold111:422000|444176(-)	spu-let-7	6
AJAPscaffold111:61507|84931(-)	spu-let-7	6
AJAPscaffold1127:115796|156133(-)	spu-let-7	6
AJAPscaffold114:983541|1008455(-)	spu-let-7	6
AJAPscaffold1149:102678|138434(-)	spu-let-7	6
AJAPscaffold1149:103078|138434(-)	spu-let-7	6
AJAPscaffold116:311255|387658(+)	spu-let-7	6
AJAPscaffold116:319524|391574(+)	spu-let-7	6
AJAPscaffold1164:46176|103989(-)	spu-let-7	6
AJAPscaffold1164:46176|106949(-)	spu-let-7	6
AJAPscaffold1164:48277|106949(-)	spu-let-7	6
AJAPscaffold117:508109|539419(+)	spu-let-7	6
AJAPscaffold117:957568|1019770(+)	spu-let-7	6
AJAPscaffold1193:134310|178264(-)	spu-let-7	6
AJAPscaffold12:461834|500388(-)	spu-let-7	6
AJAPscaffold12:653843|688085(+)	spu-let-7	6
AJAPscaffold1264:26580|57229(+)	spu-let-7	6
AJAPscaffold1765:46721|102840(+)	spu-let-7	6
AJAPscaffold1832:9283|92670(+)	spu-let-7	6
AJAPscaffold1837:65178|96640(+)	spu-let-7	6
AJAPscaffold184:399832|469795(-)	spu-let-7	6
AJAPscaffold194:112835|138777(+)	spu-let-7	6
AJAPscaffold196:279122|310249(-)	spu-let-7	6
AJAPscaffold230:841141|890291(-)	spu-let-7	6
AJAPscaffold230:882076|939765(-)	spu-let-7	6
AJAPscaffold232:107332|141861(-)	spu-let-7	6
AJAPscaffold234:613989|697156(+)	spu-let-7	6
AJAPscaffold234:614242|697156(+)	spu-let-7	6
AJAPscaffold234:642724|732756(-)	spu-let-7	6
AJAPscaffold234:645192|735544(-)	spu-let-7	6
AJAPscaffold242:176020|210950(+)	spu-let-7	6
AJAPscaffold242:180177|214242(+)	spu-let-7	6
AJAPscaffold242:181043|215681(-)	spu-let-7	6
AJAPscaffold242:187258|218419(+)	spu-let-7	6
AJAPscaffold268:90756|98806(+)	spu-let-7	6
AJAPscaffold273:146338|183796(+)	spu-let-7	6
AJAPscaffold280:61020|119951(+)	spu-let-7	6
AJAPscaffold281:310208|365529(+)	spu-let-7	6
AJAPscaffold2856:11080|40896(-)	spu-let-7	6
AJAPscaffold302:357927|404610(-)	spu-let-7	6
AJAPscaffold33:110918|151354(+)	spu-let-7	6
AJAPscaffold361:37388|120990(-)	spu-let-7	6
AJAPscaffold371:60397|78568(-)	spu-let-7	6
AJAPscaffold388:82475|177325(-)	spu-let-7	6
AJAPscaffold388:83443|177820(-)	spu-let-7	6
AJAPscaffold401:175947|205480(+)	spu-let-7	6
AJAPscaffold406:78104|138959(+)	spu-let-7	6
AJAPscaffold423:251149|350869(-)	spu-let-7	6
AJAPscaffold423:251971|327039(-)	spu-let-7	6
AJAPscaffold423:253737|352086(-)	spu-let-7	6
AJAPscaffold43:548403|667446(+)	spu-let-7	6
AJAPscaffold444:393123|430062(-)	spu-let-7	6
AJAPscaffold445:340350|386740(-)	spu-let-7	6
AJAPscaffold462:500195|540076(+)	spu-let-7	6
AJAPscaffold464:104163|131469(+)	spu-let-7	6
AJAPscaffold541:109556|123013(-)	spu-let-7	6
AJAPscaffold551:196547|289484(-)	spu-let-7	6
AJAPscaffold574:165647|241553(-)	spu-let-7	6
AJAPscaffold6:1482000|1517647(-)	spu-let-7	6
AJAPscaffold649:152537|240183(-)	spu-let-7	6
AJAPscaffold67:578199|625695(-)	spu-let-7	6
AJAPscaffold676:181272|310715(-)	spu-let-7	6
AJAPscaffold676:183313|310715(-)	spu-let-7	6
AJAPscaffold676:245712|323416(-)	spu-let-7	6
AJAPscaffold689:81949|172578(-)	spu-let-7	6
AJAPscaffold724:298342|345178(+)	spu-let-7	6
AJAPscaffold729:148059|186910(+)	spu-let-7	6
AJAPscaffold75:475229|507528(-)	spu-let-7	6
AJAPscaffold783:166324|190592(-)	spu-let-7	6
AJAPscaffold83:531111|574396(+)	spu-let-7	6
AJAPscaffold83:535321|574396(+)	spu-let-7	6
AJAPscaffold835:30322|117958(-)	spu-let-7	6
AJAPscaffold945:79909|174055(+)	spu-let-7	6
AJAPscaffold95:655743|679010(+)	spu-let-7	6
AJAPscaffold973:169045|213168(-)	spu-let-7	6
AJAPscaffold533:409237|497925(-)	spu-let-7	5
AJAPscaffold102:152702|199860(+)	spu-let-7	5
AJAPscaffold1039:159721|207473(+)	spu-let-7	5
AJAPscaffold1060:271807|291858(-)	spu-let-7	5
AJAPscaffold108:12468|43187(-)	spu-let-7	5
AJAPscaffold108:7103|38293(-)	spu-let-7	5
AJAPscaffold108:7704|38778(-)	spu-let-7	5
AJAPscaffold108:8371|39049(-)	spu-let-7	5
AJAPscaffold1099:130583|201228(-)	spu-let-7	5
AJAPscaffold1129:190005|220139(+)	spu-let-7	5
AJAPscaffold116:306595|372785(+)	spu-let-7	5
AJAPscaffold116:330858|395347(+)	spu-let-7	5
AJAPscaffold1164:146336|183274(-)	spu-let-7	5
AJAPscaffold1164:149061|184220(-)	spu-let-7	5
AJAPscaffold1299:53536|85807(-)	spu-let-7	5
AJAPscaffold13:1253220|1267421(+)	spu-let-7	5
AJAPscaffold1306:100330|135891(+)	spu-let-7	5
AJAPscaffold1338:110796|172207(+)	spu-let-7	5
AJAPscaffold1409:27292|73889(-)	spu-let-7	5
AJAPscaffold143:540661|557637(-)	spu-let-7	5
AJAPscaffold1677:92637|146116(-)	spu-let-7	5
AJAPscaffold1700:8112|40762(+)	spu-let-7	5
AJAPscaffold1736:65155|119685(-)	spu-let-7	5
AJAPscaffold174:533443|573911(+)	spu-let-7	5
AJAPscaffold174:540766|580959(+)	spu-let-7	5
AJAPscaffold19:431365|470543(+)	spu-let-7	5
AJAPscaffold2:454615|484571(+)	spu-let-7	5
AJAPscaffold205:108095|150583(+)	spu-let-7	5
AJAPscaffold205:110466|152897(+)	spu-let-7	5
AJAPscaffold2115:7091|19301(-)	spu-let-7	5
AJAPscaffold216:355731|388901(+)	spu-let-7	5
AJAPscaffold2164:18506|27613(+)	spu-let-7	5
AJAPscaffold217:255827|284657(-)	spu-let-7	5
AJAPscaffold223:245617|271957(-)	spu-let-7	5
AJAPscaffold2243:14380|41196(-)	spu-let-7	5
AJAPscaffold234:639689|697156(+)	spu-let-7	5
AJAPscaffold2359:22410|58905(-)	spu-let-7	5
AJAPscaffold2359:714|21722(-)	spu-let-7	5
AJAPscaffold240:324555|355559(-)	spu-let-7	5
AJAPscaffold242:173756|201032(+)	spu-let-7	5
AJAPscaffold25:934810|1001983(-)	spu-let-7	5
AJAPscaffold284:490180|552631(+)	spu-let-7	5
AJAPscaffold284:551727|591854(+)	spu-let-7	5
AJAPscaffold292:529860|560368(+)	spu-let-7	5
AJAPscaffold306:178998|201674(-)	spu-let-7	5
AJAPscaffold308:440424|474235(-)	spu-let-7	5
AJAPscaffold33:110918|147501(+)	spu-let-7	5
AJAPscaffold335:157838|198572(+)	spu-let-7	5
AJAPscaffold337:259487|274037(-)	spu-let-7	5
AJAPscaffold360:412777|429825(-)	spu-let-7	5
AJAPscaffold371:61852|74608(-)	spu-let-7	5
AJAPscaffold373:112051|148854(+)	spu-let-7	5
AJAPscaffold379:116916|174372(-)	spu-let-7	5
AJAPscaffold384:15159|42224(-)	spu-let-7	5
AJAPscaffold384:26922|53339(-)	spu-let-7	5
AJAPscaffold392:7535|32723(-)	spu-let-7	5
AJAPscaffold399:256818|302414(-)	spu-let-7	5
AJAPscaffold406:79946|150251(+)	spu-let-7	5
AJAPscaffold406:80970|139933(+)	spu-let-7	5
AJAPscaffold406:80970|146430(+)	spu-let-7	5
AJAPscaffold406:81797|143408(+)	spu-let-7	5
AJAPscaffold406:83905|138959(+)	spu-let-7	5
AJAPscaffold406:84704|147269(+)	spu-let-7	5
AJAPscaffold423:259293|333233(-)	spu-let-7	5
AJAPscaffold437:101217|120088(-)	spu-let-7	5
AJAPscaffold464:104163|126535(+)	spu-let-7	5
AJAPscaffold464:109698|131469(+)	spu-let-7	5
AJAPscaffold474:58861|125894(-)	spu-let-7	5
AJAPscaffold487:216587|254013(-)	spu-let-7	5
AJAPscaffold496:164098|171893(+)	spu-let-7	5
AJAPscaffold5:707249|748453(-)	spu-let-7	5
AJAPscaffold509:49640|84959(+)	spu-let-7	5
AJAPscaffold510:248559|286694(-)	spu-let-7	5
AJAPscaffold567:264145|294874(-)	spu-let-7	5
AJAPscaffold590:34225|59848(+)	spu-let-7	5
AJAPscaffold590:46818|59848(+)	spu-let-7	5
AJAPscaffold593:237451|316883(+)	spu-let-7	5
AJAPscaffold599:156185|177399(-)	spu-let-7	5
AJAPscaffold599:156185|186733(-)	spu-let-7	5
AJAPscaffold6:1492289|1517647(-)	spu-let-7	5
AJAPscaffold602:589066|623555(-)	spu-let-7	5
AJAPscaffold61:802326|871860(-)	spu-let-7	5
AJAPscaffold61:896699|940759(+)	spu-let-7	5
AJAPscaffold61:906409|953268(+)	spu-let-7	5
AJAPscaffold616:269936|290438(-)	spu-let-7	5
AJAPscaffold66:739414|757066(-)	spu-let-7	5
AJAPscaffold66:740723|762360(-)	spu-let-7	5
AJAPscaffold66:743351|764246(-)	spu-let-7	5
AJAPscaffold69:1164230|1226715(-)	spu-let-7	5
AJAPscaffold714:150388|192277(+)	spu-let-7	5
AJAPscaffold72:560085|571300(+)	spu-let-7	5
AJAPscaffold72:560085|571994(+)	spu-let-7	5
AJAPscaffold74:521574|539120(-)	spu-let-7	5
AJAPscaffold75:483001|507225(-)	spu-let-7	5
AJAPscaffold756:78964|157231(-)	spu-let-7	5
AJAPscaffold76:248938|279373(+)	spu-let-7	5
AJAPscaffold769:320016|419681(-)	spu-let-7	5
AJAPscaffold77:33780|71176(-)	spu-let-7	5
AJAPscaffold782:170653|218100(-)	spu-let-7	5
AJAPscaffold8:603874|664959(-)	spu-let-7	5
AJAPscaffold8:622742|663944(-)	spu-let-7	5
AJAPscaffold83:482546|535543(+)	spu-let-7	5
AJAPscaffold83:482560|536788(+)	spu-let-7	5
AJAPscaffold83:491768|547561(+)	spu-let-7	5
AJAPscaffold835:64669|91614(+)	spu-let-7	5
AJAPscaffold844:205155|227035(-)	spu-let-7	5
AJAPscaffold844:206768|228413(-)	spu-let-7	5
AJAPscaffold844:209626|229359(-)	spu-let-7	5
AJAPscaffold90:506711|528537(+)	spu-let-7	5
AJAPscaffold928:173584|206854(+)	spu-let-7	5
AJAPscaffold928:175499|208054(+)	spu-let-7	5
AJAPscaffold928:175499|209123(+)	spu-let-7	5
AJAPscaffold945:61509|93118(+)	spu-let-7	5
AJAPscaffold951:141376|173650(+)	spu-let-7	5
AJAPscaffold951:144152|176185(+)	spu-let-7	5
AJAPscaffold983:151335|210514(-)	spu-let-7	5
AJAPscaffold991:98728|142564(+)	spu-let-7	5
AJAPscaffold1027:139733|155750(+)	spu-let-7	4
AJAPscaffold1027:142215|170682(+)	spu-let-7	4
AJAPscaffold1027:145150|161806(+)	spu-let-7	4
AJAPscaffold1030:28398|65031(-)	spu-let-7	4
AJAPscaffold1030:29137|65286(-)	spu-let-7	4
AJAPscaffold106:452263|476831(+)	spu-let-7	4
AJAPscaffold106:560661|592508(+)	spu-let-7	4
AJAPscaffold1084:12942|66244(-)	spu-let-7	4
AJAPscaffold1099:102697|150078(-)	spu-let-7	4
AJAPscaffold1105:61502|105458(+)	spu-let-7	4
AJAPscaffold1140:59637|98901(+)	spu-let-7	4
AJAPscaffold1147:36432|48920(+)	spu-let-7	4
AJAPscaffold1147:36432|57166(+)	spu-let-7	4
AJAPscaffold1147:36432|76327(+)	spu-let-7	4
AJAPscaffold116:326374|392262(+)	spu-let-7	4
AJAPscaffold1188:52340|80407(+)	spu-let-7	4
AJAPscaffold1192:19423|51269(-)	spu-let-7	4
AJAPscaffold1193:67622|78020(+)	spu-let-7	4
AJAPscaffold12:220672|267831(+)	spu-let-7	4
AJAPscaffold1230:332795|358491(+)	spu-let-7	4
AJAPscaffold130:831362|861943(+)	spu-let-7	4
AJAPscaffold136:582647|594192(+)	spu-let-7	4
AJAPscaffold1434:107425|140303(+)	spu-let-7	4
AJAPscaffold1434:123361|153584(+)	spu-let-7	4
AJAPscaffold151:428827|452904(-)	spu-let-7	4
AJAPscaffold1522:29744|66693(+)	spu-let-7	4
AJAPscaffold156:471337|584617(+)	spu-let-7	4
AJAPscaffold1567:51666|106082(+)	spu-let-7	4
AJAPscaffold166:27553|57168(-)	spu-let-7	4
AJAPscaffold1677:70530|123880(-)	spu-let-7	4
AJAPscaffold174:540766|567887(+)	spu-let-7	4
AJAPscaffold1760:69739|84144(-)	spu-let-7	4
AJAPscaffold179:37833|62895(-)	spu-let-7	4
AJAPscaffold1808:9059|42634(-)	spu-let-7	4
AJAPscaffold183:415996|435647(-)	spu-let-7	4
AJAPscaffold1832:11185|68908(+)	spu-let-7	4
AJAPscaffold1832:12750|71142(+)	spu-let-7	4
AJAPscaffold184:326609|394851(-)	spu-let-7	4
AJAPscaffold186:512014|541480(+)	spu-let-7	4
AJAPscaffold186:564977|603016(-)	spu-let-7	4
AJAPscaffold186:574893|610754(-)	spu-let-7	4
AJAPscaffold194:140645|170431(+)	spu-let-7	4
AJAPscaffold202:108880|144172(+)	spu-let-7	4
AJAPscaffold202:83846|107745(+)	spu-let-7	4
AJAPscaffold2025:5693|65020(-)	spu-let-7	4
AJAPscaffold205:455893|485186(-)	spu-let-7	4
AJAPscaffold2058:72082|81376(-)	spu-let-7	4
AJAPscaffold2075:64312|86307(-)	spu-let-7	4
AJAPscaffold208:736575|760559(-)	spu-let-7	4
AJAPscaffold2139:20079|21481(-)	spu-let-7	4
AJAPscaffold22:1120308|1134518(-)	spu-let-7	4
AJAPscaffold22:301152|333625(+)	spu-let-7	4
AJAPscaffold2208:44110|62898(+)	spu-let-7	4
AJAPscaffold2208:44110|64721(+)	spu-let-7	4
AJAPscaffold223:961397|977762(-)	spu-let-7	4
AJAPscaffold230:901776|939765(-)	spu-let-7	4
AJAPscaffold234:688829|751423(-)	spu-let-7	4
AJAPscaffold246:761352|775830(+)	spu-let-7	4
AJAPscaffold261:319300|340490(+)	spu-let-7	4
AJAPscaffold266:180254|216241(-)	spu-let-7	4
AJAPscaffold266:180254|216332(-)	spu-let-7	4
AJAPscaffold266:182736|219683(-)	spu-let-7	4
AJAPscaffold27:130604|168419(+)	spu-let-7	4
AJAPscaffold28:1295322|1322559(+)	spu-let-7	4
AJAPscaffold281:1063230|1137379(-)	spu-let-7	4
AJAPscaffold29:393020|441865(+)	spu-let-7	4
AJAPscaffold302:648874|667217(-)	spu-let-7	4
AJAPscaffold32:895401|930547(+)	spu-let-7	4
AJAPscaffold320:476701|510387(-)	spu-let-7	4
AJAPscaffold322:64446|82336(+)	spu-let-7	4
AJAPscaffold33:110918|137972(+)	spu-let-7	4
AJAPscaffold335:165118|210272(+)	spu-let-7	4
AJAPscaffold339:8730|42482(+)	spu-let-7	4
AJAPscaffold346:413651|444765(+)	spu-let-7	4
AJAPscaffold346:413651|445583(+)	spu-let-7	4
AJAPscaffold347:17722|53459(-)	spu-let-7	4
AJAPscaffold347:19557|54716(-)	spu-let-7	4
AJAPscaffold347:28868|64393(-)	spu-let-7	4
AJAPscaffold347:35916|69866(-)	spu-let-7	4
AJAPscaffold352:170543|218766(-)	spu-let-7	4
AJAPscaffold352:662833|708142(-)	spu-let-7	4
AJAPscaffold352:663001|708142(-)	spu-let-7	4
AJAPscaffold352:710780|759236(-)	spu-let-7	4
AJAPscaffold360:423191|433113(-)	spu-let-7	4
AJAPscaffold364:88002|104317(-)	spu-let-7	4
AJAPscaffold367:231820|257063(+)	spu-let-7	4
AJAPscaffold371:60397|68993(-)	spu-let-7	4
AJAPscaffold371:64161|84425(-)	spu-let-7	4
AJAPscaffold371:64161|86513(-)	spu-let-7	4
AJAPscaffold379:162184|205946(-)	spu-let-7	4
AJAPscaffold384:223848|251395(-)	spu-let-7	4
AJAPscaffold388:30355|88441(-)	spu-let-7	4
AJAPscaffold388:32303|83685(-)	spu-let-7	4
AJAPscaffold388:33274|88441(-)	spu-let-7	4
AJAPscaffold388:37171|88441(-)	spu-let-7	4
AJAPscaffold388:60841|124764(-)	spu-let-7	4
AJAPscaffold388:69068|139319(-)	spu-let-7	4
AJAPscaffold392:10053|35235(-)	spu-let-7	4
AJAPscaffold399:256818|301043(-)	spu-let-7	4
AJAPscaffold406:79946|137169(+)	spu-let-7	4
AJAPscaffold406:81797|137169(+)	spu-let-7	4
AJAPscaffold407:387104|411057(+)	spu-let-7	4
AJAPscaffold412:115908|168944(+)	spu-let-7	4
AJAPscaffold417:106072|123625(-)	spu-let-7	4
AJAPscaffold423:272244|345868(-)	spu-let-7	4
AJAPscaffold431:304081|358939(+)	spu-let-7	4
AJAPscaffold435:830219|862111(-)	spu-let-7	4
AJAPscaffold44:1085457|1098559(+)	spu-let-7	4
AJAPscaffold453:187613|196952(-)	spu-let-7	4
AJAPscaffold46:98038|130490(+)	spu-let-7	4
AJAPscaffold474:230715|244558(-)	spu-let-7	4
AJAPscaffold5:915306|941546(-)	spu-let-7	4
AJAPscaffold5:916165|942328(-)	spu-let-7	4
AJAPscaffold5:916583|943017(-)	spu-let-7	4
AJAPscaffold504:36660|96929(-)	spu-let-7	4
AJAPscaffold549:320443|340181(+)	spu-let-7	4
AJAPscaffold55:242933|253167(-)	spu-let-7	4
AJAPscaffold551:258296|367855(-)	spu-let-7	4
AJAPscaffold561:195517|251798(-)	spu-let-7	4
AJAPscaffold569:228835|246988(+)	spu-let-7	4
AJAPscaffold569:229860|246897(+)	spu-let-7	4
AJAPscaffold573:424248|450486(-)	spu-let-7	4
AJAPscaffold574:208460|241553(-)	spu-let-7	4
AJAPscaffold597:141201|169021(-)	spu-let-7	4
AJAPscaffold597:142152|170324(-)	spu-let-7	4
AJAPscaffold597:149191|177135(-)	spu-let-7	4
AJAPscaffold60:518009|563545(+)	spu-let-7	4
AJAPscaffold601:396065|410620(+)	spu-let-7	4
AJAPscaffold615:152295|185071(-)	spu-let-7	4
AJAPscaffold64:285223|300035(-)	spu-let-7	4
AJAPscaffold64:293492|312693(-)	spu-let-7	4
AJAPscaffold64:911977|947507(-)	spu-let-7	4
AJAPscaffold642:101136|117325(+)	spu-let-7	4
AJAPscaffold642:101136|119422(+)	spu-let-7	4
AJAPscaffold649:152537|221475(-)	spu-let-7	4
AJAPscaffold649:170719|240183(-)	spu-let-7	4
AJAPscaffold649:189874|257109(-)	spu-let-7	4
AJAPscaffold650:222451|233075(+)	spu-let-7	4
AJAPscaffold7:766144|789573(-)	spu-let-7	4
AJAPscaffold702:227103|246948(-)	spu-let-7	4
AJAPscaffold71:1143552|1161062(-)	spu-let-7	4
AJAPscaffold714:138646|159132(+)	spu-let-7	4
AJAPscaffold714:138646|177406(+)	spu-let-7	4
AJAPscaffold724:328132|345178(+)	spu-let-7	4
AJAPscaffold748:198901|237173(+)	spu-let-7	4
AJAPscaffold753:289956|299736(+)	spu-let-7	4
AJAPscaffold757:184273|203941(+)	spu-let-7	4
AJAPscaffold777:269182|281559(+)	spu-let-7	4
AJAPscaffold782:161084|209607(-)	spu-let-7	4
AJAPscaffold784:225082|242608(+)	spu-let-7	4
AJAPscaffold793:272753|319233(-)	spu-let-7	4
AJAPscaffold809:109619|165484(-)	spu-let-7	4
AJAPscaffold81:1145839|1220235(+)	spu-let-7	4
AJAPscaffold83:250582|271072(-)	spu-let-7	4
AJAPscaffold835:48614|126421(-)	spu-let-7	4
AJAPscaffold86:492871|515122(-)	spu-let-7	4
AJAPscaffold870:170763|209587(-)	spu-let-7	4
AJAPscaffold870:171492|211214(-)	spu-let-7	4
AJAPscaffold870:174251|212186(-)	spu-let-7	4
AJAPscaffold891:128442|160669(-)	spu-let-7	4
AJAPscaffold9:1502203|1529061(-)	spu-let-7	4
AJAPscaffold9:1508116|1530544(-)	spu-let-7	4
AJAPscaffold908:141180|179216(-)	spu-let-7	4
AJAPscaffold93:620654|687604(-)	spu-let-7	4
AJAPscaffold937:129258|154264(+)	spu-let-7	4
AJAPscaffold947:316492|344375(-)	spu-let-7	4
AJAPscaffold958:149025|179262(-)	spu-let-7	4
AJAPscaffold964:187688|201916(-)	spu-let-7	4
AJAPscaffold965:153558|190200(-)	spu-let-7	4
AJAPscaffold975:10172|59221(-)	spu-let-7	4
AJAPscaffold975:7478|55138(-)	spu-let-7	4
AJAPscaffold99:441444|458811(-)	spu-let-7	4
AJAPscaffold5:908064|928818(+)	spu-let-7	3
AJAPscaffold10:1186401|1196233(+)	spu-let-7	3
AJAPscaffold10:220675|245852(-)	spu-let-7	3
AJAPscaffold1001:216659|240548(+)	spu-let-7	3
AJAPscaffold1020:140560|144748(-)	spu-let-7	3
AJAPscaffold1023:147919|162642(+)	spu-let-7	3
AJAPscaffold1023:158244|188026(+)	spu-let-7	3
AJAPscaffold1030:40630|58647(-)	spu-let-7	3
AJAPscaffold1030:46423|65031(-)	spu-let-7	3
AJAPscaffold1057:60273|73299(-)	spu-let-7	3
AJAPscaffold1077:80159|98080(+)	spu-let-7	3
AJAPscaffold1090:88646|94337(-)	spu-let-7	3
AJAPscaffold1099:90282|119253(-)	spu-let-7	3
AJAPscaffold1107:207942|225795(-)	spu-let-7	3
AJAPscaffold1117:43584|72777(-)	spu-let-7	3
AJAPscaffold112:145201|153643(-)	spu-let-7	3
AJAPscaffold1127:110655|150748(-)	spu-let-7	3
AJAPscaffold113:384765|414181(-)	spu-let-7	3
AJAPscaffold114:977290|994500(-)	spu-let-7	3
AJAPscaffold1170:160178|199623(-)	spu-let-7	3
AJAPscaffold1184:103856|123572(+)	spu-let-7	3
AJAPscaffold1188:52340|69041(+)	spu-let-7	3
AJAPscaffold1188:61615|69041(+)	spu-let-7	3
AJAPscaffold1190:170238|202623(-)	spu-let-7	3
AJAPscaffold12:653843|676157(+)	spu-let-7	3
AJAPscaffold120:798128|877663(+)	spu-let-7	3
AJAPscaffold1229:158886|179193(-)	spu-let-7	3
AJAPscaffold124:146749|161934(-)	spu-let-7	3
AJAPscaffold124:151205|161934(-)	spu-let-7	3
AJAPscaffold1240:200581|216087(+)	spu-let-7	3
AJAPscaffold1251:87955|106063(+)	spu-let-7	3
AJAPscaffold129:760749|776531(+)	spu-let-7	3
AJAPscaffold1317:313665|337568(+)	spu-let-7	3
AJAPscaffold1317:313812|338617(+)	spu-let-7	3
AJAPscaffold1317:315074|338692(+)	spu-let-7	3
AJAPscaffold134:75841|85171(+)	spu-let-7	3
AJAPscaffold136:597359|607258(+)	spu-let-7	3
AJAPscaffold1446:94010|116115(-)	spu-let-7	3
AJAPscaffold1472:104710|153162(-)	spu-let-7	3
AJAPscaffold149:497575|504654(-)	spu-let-7	3
AJAPscaffold1496:61254|71081(+)	spu-let-7	3
AJAPscaffold1501:26290|87545(-)	spu-let-7	3
AJAPscaffold1501:33665|97103(-)	spu-let-7	3
AJAPscaffold1534:98117|110414(-)	spu-let-7	3
AJAPscaffold1569:42831|50304(-)	spu-let-7	3
AJAPscaffold160:561972|572709(-)	spu-let-7	3
AJAPscaffold170:480446|490589(-)	spu-let-7	3
AJAPscaffold182:19991|29037(+)	spu-let-7	3
AJAPscaffold182:309712|339837(-)	spu-let-7	3
AJAPscaffold184:329090|397749(-)	spu-let-7	3
AJAPscaffold186:574893|603016(-)	spu-let-7	3
AJAPscaffold1904:53526|71160(-)	spu-let-7	3
AJAPscaffold194:162117|188970(+)	spu-let-7	3
AJAPscaffold195:459825|478345(-)	spu-let-7	3
AJAPscaffold20:1786349|1842953(+)	spu-let-7	3
AJAPscaffold2015:38457|64923(-)	spu-let-7	3
AJAPscaffold2015:44149|70463(-)	spu-let-7	3
AJAPscaffold2015:53822|70463(-)	spu-let-7	3
AJAPscaffold208:153016|171780(+)	spu-let-7	3
AJAPscaffold208:743127|760559(-)	spu-let-7	3
AJAPscaffold208:745423|760559(-)	spu-let-7	3
AJAPscaffold208:753059|760559(-)	spu-let-7	3
AJAPscaffold21:287025|302860(-)	spu-let-7	3
AJAPscaffold2115:39781|63814(-)	spu-let-7	3
AJAPscaffold2115:40073|63814(-)	spu-let-7	3
AJAPscaffold216:385465|405728(+)	spu-let-7	3
AJAPscaffold22:1120308|1126410(-)	spu-let-7	3
AJAPscaffold22:206227|222615(-)	spu-let-7	3
AJAPscaffold223:229118|256399(+)	spu-let-7	3
AJAPscaffold223:229214|257811(+)	spu-let-7	3
AJAPscaffold223:229766|257811(+)	spu-let-7	3
AJAPscaffold223:233996|258485(+)	spu-let-7	3
AJAPscaffold223:235688|262963(+)	spu-let-7	3
AJAPscaffold223:239557|266904(+)	spu-let-7	3
AJAPscaffold223:241980|270172(+)	spu-let-7	3
AJAPscaffold223:246196|274422(+)	spu-let-7	3
AJAPscaffold223:248301|274976(+)	spu-let-7	3
AJAPscaffold223:248376|277220(+)	spu-let-7	3
AJAPscaffold223:285469|305551(+)	spu-let-7	3
AJAPscaffold223:296897|316712(+)	spu-let-7	3
AJAPscaffold229:342082|358616(-)	spu-let-7	3
AJAPscaffold229:350747|374331(-)	spu-let-7	3
AJAPscaffold232:182858|197688(-)	spu-let-7	3
AJAPscaffold235:587528|615568(+)	spu-let-7	3
AJAPscaffold236:478303|485850(-)	spu-let-7	3
AJAPscaffold243:392776|404132(-)	spu-let-7	3
AJAPscaffold275:436825|466238(+)	spu-let-7	3
AJAPscaffold28:272056|295892(+)	spu-let-7	3
AJAPscaffold281:1031767|1066056(-)	spu-let-7	3
AJAPscaffold29:394163|437507(+)	spu-let-7	3
AJAPscaffold3:231842|243673(-)	spu-let-7	3
AJAPscaffold304:203582|242370(+)	spu-let-7	3
AJAPscaffold304:203582|247580(+)	spu-let-7	3
AJAPscaffold304:203582|250176(+)	spu-let-7	3
AJAPscaffold31:63645|81034(+)	spu-let-7	3
AJAPscaffold332:352267|386977(+)	spu-let-7	3
AJAPscaffold335:227007|241359(+)	spu-let-7	3
AJAPscaffold340:264486|274783(+)	spu-let-7	3
AJAPscaffold351:331333|352915(-)	spu-let-7	3
AJAPscaffold355:438392|460562(-)	spu-let-7	3
AJAPscaffold36:692820|704307(+)	spu-let-7	3
AJAPscaffold361:37388|90809(-)	spu-let-7	3
AJAPscaffold364:271392|289829(-)	spu-let-7	3
AJAPscaffold364:85525|101312(-)	spu-let-7	3
AJAPscaffold364:85525|101315(-)	spu-let-7	3
AJAPscaffold371:64161|74574(-)	spu-let-7	3
AJAPscaffold372:302250|333900(+)	spu-let-7	3
AJAPscaffold373:132379|148854(+)	spu-let-7	3
AJAPscaffold373:142459|148854(+)	spu-let-7	3
AJAPscaffold374:31951|57498(-)	spu-let-7	3
AJAPscaffold377:7830|41247(-)	spu-let-7	3
AJAPscaffold387:323160|334514(+)	spu-let-7	3
AJAPscaffold388:20819|25828(-)	spu-let-7	3
AJAPscaffold388:23671|27772(-)	spu-let-7	3
AJAPscaffold395:775161|782985(+)	spu-let-7	3
AJAPscaffold406:126114|139933(+)	spu-let-7	3
AJAPscaffold406:126114|146430(+)	spu-let-7	3
AJAPscaffold406:78104|119971(+)	spu-let-7	3
AJAPscaffold411:222536|268347(+)	spu-let-7	3
AJAPscaffold423:229893|258812(-)	spu-let-7	3
AJAPscaffold423:273487|322781(-)	spu-let-7	3
AJAPscaffold435:912919|953710(-)	spu-let-7	3
AJAPscaffold435:921231|958606(-)	spu-let-7	3
AJAPscaffold438:203136|212806(-)	spu-let-7	3
AJAPscaffold44:1118089|1135500(+)	spu-let-7	3
AJAPscaffold441:117328|135558(+)	spu-let-7	3
AJAPscaffold441:441589|463762(-)	spu-let-7	3
AJAPscaffold453:23512|50571(+)	spu-let-7	3
AJAPscaffold46:110620|130490(+)	spu-let-7	3
AJAPscaffold46:110620|134557(+)	spu-let-7	3
AJAPscaffold468:336315|362967(-)	spu-let-7	3
AJAPscaffold468:336315|363024(-)	spu-let-7	3
AJAPscaffold473:618257|641112(-)	spu-let-7	3
AJAPscaffold481:226104|233410(-)	spu-let-7	3
AJAPscaffold487:224626|254013(-)	spu-let-7	3
AJAPscaffold496:167834|171893(+)	spu-let-7	3
AJAPscaffold5:1216299|1249133(+)	spu-let-7	3
AJAPscaffold5:908523|928818(+)	spu-let-7	3
AJAPscaffold5:911861|932292(+)	spu-let-7	3
AJAPscaffold5:912230|932660(+)	spu-let-7	3
AJAPscaffold5:913786|939232(+)	spu-let-7	3
AJAPscaffold5:915246|938306(+)	spu-let-7	3
AJAPscaffold5:915459|941699(+)	spu-let-7	3
AJAPscaffold5:915768|942014(+)	spu-let-7	3
AJAPscaffold5:916783|942088(+)	spu-let-7	3
AJAPscaffold5:917994|944218(+)	spu-let-7	3
AJAPscaffold5:923064|945264(-)	spu-let-7	3
AJAPscaffold503:38549|63297(+)	spu-let-7	3
AJAPscaffold506:346510|360601(+)	spu-let-7	3
AJAPscaffold510:763597|789231(+)	spu-let-7	3
AJAPscaffold529:227013|237010(+)	spu-let-7	3
AJAPscaffold53:1062277|1092385(+)	spu-let-7	3
AJAPscaffold53:547815|560971(+)	spu-let-7	3
AJAPscaffold535:202010|223906(+)	spu-let-7	3
AJAPscaffold549:337841|358059(+)	spu-let-7	3
AJAPscaffold549:360010|385125(-)	spu-let-7	3
AJAPscaffold55:227528|233102(-)	spu-let-7	3
AJAPscaffold551:247577|344127(-)	spu-let-7	3
AJAPscaffold551:298986|367855(-)	spu-let-7	3
AJAPscaffold562:35167|56990(+)	spu-let-7	3
AJAPscaffold573:20089|41527(-)	spu-let-7	3
AJAPscaffold573:27968|41527(-)	spu-let-7	3
AJAPscaffold574:225055|258105(+)	spu-let-7	3
AJAPscaffold577:287695|308938(+)	spu-let-7	3
AJAPscaffold6:2315793|2328074(+)	spu-let-7	3
AJAPscaffold6:998916|1023916(-)	spu-let-7	3
AJAPscaffold601:191241|217608(-)	spu-let-7	3
AJAPscaffold610:35577|97632(-)	spu-let-7	3
AJAPscaffold615:246107|255856(+)	spu-let-7	3
AJAPscaffold630:123799|143119(-)	spu-let-7	3
AJAPscaffold630:126368|144418(-)	spu-let-7	3
AJAPscaffold631:78629|99621(+)	spu-let-7	3
AJAPscaffold631:79431|100630(+)	spu-let-7	3
AJAPscaffold631:79431|101056(+)	spu-let-7	3
AJAPscaffold631:80048|102179(+)	spu-let-7	3
AJAPscaffold631:80048|102231(+)	spu-let-7	3
AJAPscaffold631:80954|103418(+)	spu-let-7	3
AJAPscaffold631:83777|105174(+)	spu-let-7	3
AJAPscaffold64:289170|306697(-)	spu-let-7	3
AJAPscaffold649:152537|202621(-)	spu-let-7	3
AJAPscaffold662:567391|578503(+)	spu-let-7	3
AJAPscaffold67:657793|695316(-)	spu-let-7	3
AJAPscaffold705:510660|529573(-)	spu-let-7	3
AJAPscaffold717:215119|224286(-)	spu-let-7	3
AJAPscaffold729:158792|185066(+)	spu-let-7	3
AJAPscaffold740:240181|249613(+)	spu-let-7	3
AJAPscaffold749:265440|274944(-)	spu-let-7	3
AJAPscaffold757:191691|203941(+)	spu-let-7	3
AJAPscaffold762:62073|89454(+)	spu-let-7	3
AJAPscaffold77:395923|452126(-)	spu-let-7	3
AJAPscaffold78:109288|119266(-)	spu-let-7	3
AJAPscaffold789:75569|86548(-)	spu-let-7	3
AJAPscaffold8:1133815|1146060(-)	spu-let-7	3
AJAPscaffold8:1138912|1149261(-)	spu-let-7	3
AJAPscaffold8:34286|50881(+)	spu-let-7	3
AJAPscaffold8:638805|659643(-)	spu-let-7	3
AJAPscaffold8:821380|843089(-)	spu-let-7	3
AJAPscaffold80:212403|215432(+)	spu-let-7	3
AJAPscaffold827:182468|194241(-)	spu-let-7	3
AJAPscaffold834:422743|428604(+)	spu-let-7	3
AJAPscaffold835:78054|91614(+)	spu-let-7	3
AJAPscaffold844:204530|227115(+)	spu-let-7	3
AJAPscaffold87:850908|868972(+)	spu-let-7	3
AJAPscaffold886:115823|126120(-)	spu-let-7	3
AJAPscaffold91:362861|415647(-)	spu-let-7	3
AJAPscaffold91:367744|416786(-)	spu-let-7	3
AJAPscaffold921:357208|378234(+)	spu-let-7	3
AJAPscaffold94:67265|71422(+)	spu-let-7	3
AJAPscaffold940:79054|111426(-)	spu-let-7	3
AJAPscaffold99:1721191|1733339(+)	spu-let-7	3
AJAPscaffold99:1724079|1737046(+)	spu-let-7	3
AJAPscaffold99:627903|648655(-)	spu-let-7	3
AJAPscaffold991:196441|225234(+)	spu-let-7	3
AJAPscaffold996:100458|113931(-)	spu-let-7	3
AJAPscaffold441:118627|136942(+)	spu-let-7	2
AJAPscaffold10:534908|585644(+)	spu-let-7	2
AJAPscaffold10:534908|604710(+)	spu-let-7	2
AJAPscaffold1004:134354|141489(+)	spu-let-7	2
AJAPscaffold1005:95695|116394(+)	spu-let-7	2
AJAPscaffold1005:99755|116394(+)	spu-let-7	2
AJAPscaffold101:508533|514285(+)	spu-let-7	2
AJAPscaffold1013:14383|44852(+)	spu-let-7	2
AJAPscaffold102:344149|397153(+)	spu-let-7	2
AJAPscaffold1027:126559|139838(+)	spu-let-7	2
AJAPscaffold1043:351012|358190(+)	spu-let-7	2
AJAPscaffold1046:161531|215159(-)	spu-let-7	2
AJAPscaffold106:560661|580174(+)	spu-let-7	2
AJAPscaffold106:591730|593506(+)	spu-let-7	2
AJAPscaffold1062:75273|94161(-)	spu-let-7	2
AJAPscaffold1077:73255|80204(+)	spu-let-7	2
AJAPscaffold1079:217569|229132(+)	spu-let-7	2
AJAPscaffold108:512503|514291(+)	spu-let-7	2
AJAPscaffold108:512503|514575(+)	spu-let-7	2
AJAPscaffold109:127069|140051(-)	spu-let-7	2
AJAPscaffold1099:136704|153007(-)	spu-let-7	2
AJAPscaffold1105:106647|127389(+)	spu-let-7	2
AJAPscaffold1129:374209|390679(+)	spu-let-7	2
AJAPscaffold1129:375867|387987(+)	spu-let-7	2
AJAPscaffold113:1131522|1154456(-)	spu-let-7	2
AJAPscaffold1138:56374|66019(+)	spu-let-7	2
AJAPscaffold1138:56374|76021(+)	spu-let-7	2
AJAPscaffold1149:133769|160970(-)	spu-let-7	2
AJAPscaffold117:376568|382992(-)	spu-let-7	2
AJAPscaffold117:634040|683744(-)	spu-let-7	2
AJAPscaffold117:635527|684295(-)	spu-let-7	2
AJAPscaffold1195:34388|43680(-)	spu-let-7	2
AJAPscaffold1195:36901|37906(-)	spu-let-7	2
AJAPscaffold1204:70214|89421(-)	spu-let-7	2
AJAPscaffold1205:62823|85387(-)	spu-let-7	2
AJAPscaffold1229:158886|172423(-)	spu-let-7	2
AJAPscaffold123:201914|214783(+)	spu-let-7	2
AJAPscaffold1249:214593|221238(+)	spu-let-7	2
AJAPscaffold1251:103030|113346(+)	spu-let-7	2
AJAPscaffold1253:166969|174850(-)	spu-let-7	2
AJAPscaffold1253:167772|196740(-)	spu-let-7	2
AJAPscaffold1258:87193|109125(+)	spu-let-7	2
AJAPscaffold1258:87193|124705(+)	spu-let-7	2
AJAPscaffold1258:8725|17967(-)	spu-let-7	2
AJAPscaffold1263:5322|10122(+)	spu-let-7	2
AJAPscaffold1266:67800|77426(-)	spu-let-7	2
AJAPscaffold127:126589|157490(-)	spu-let-7	2
AJAPscaffold129:868860|897348(+)	spu-let-7	2
AJAPscaffold130:213042|237932(-)	spu-let-7	2
AJAPscaffold130:461074|476293(-)	spu-let-7	2
AJAPscaffold1300:152143|158421(+)	spu-let-7	2
AJAPscaffold1334:159548|166202(-)	spu-let-7	2
AJAPscaffold1334:159548|167503(-)	spu-let-7	2
AJAPscaffold1334:161535|168577(-)	spu-let-7	2
AJAPscaffold1339:150988|166851(-)	spu-let-7	2
AJAPscaffold1339:154091|166851(-)	spu-let-7	2
AJAPscaffold1339:155124|166851(-)	spu-let-7	2
AJAPscaffold1359:56381|68323(+)	spu-let-7	2
AJAPscaffold1359:56381|77473(+)	spu-let-7	2
AJAPscaffold136:585577|591555(+)	spu-let-7	2
AJAPscaffold136:616902|619481(+)	spu-let-7	2
AJAPscaffold138:705129|714346(+)	spu-let-7	2
AJAPscaffold138:917130|943526(-)	spu-let-7	2
AJAPscaffold1434:544|25321(+)	spu-let-7	2
AJAPscaffold1440:104777|112238(+)	spu-let-7	2
AJAPscaffold1441:132004|136451(+)	spu-let-7	2
AJAPscaffold1460:8201|38234(+)	spu-let-7	2
AJAPscaffold1472:107359|155197(-)	spu-let-7	2
AJAPscaffold1473:51599|110939(+)	spu-let-7	2
AJAPscaffold1481:127152|135753(-)	spu-let-7	2
AJAPscaffold1491:75488|80057(+)	spu-let-7	2
AJAPscaffold1493:170747|182140(+)	spu-let-7	2
AJAPscaffold1494:27949|36350(-)	spu-let-7	2
AJAPscaffold151:444706|452904(-)	spu-let-7	2
AJAPscaffold151:63148|76714(+)	spu-let-7	2
AJAPscaffold1516:3388|14106(+)	spu-let-7	2
AJAPscaffold1532:80623|86771(-)	spu-let-7	2
AJAPscaffold155:127106|134098(-)	spu-let-7	2
AJAPscaffold155:341651|352030(+)	spu-let-7	2
AJAPscaffold16:460421|492951(-)	spu-let-7	2
AJAPscaffold161:588336|598384(+)	spu-let-7	2
AJAPscaffold161:603387|614336(+)	spu-let-7	2
AJAPscaffold1617:65871|89913(-)	spu-let-7	2
AJAPscaffold1617:70010|89913(-)	spu-let-7	2
AJAPscaffold1617:72803|89913(-)	spu-let-7	2
AJAPscaffold1619:63855|102056(-)	spu-let-7	2
AJAPscaffold164:450915|464434(+)	spu-let-7	2
AJAPscaffold1657:83385|106582(+)	spu-let-7	2
AJAPscaffold1662:116601|134089(+)	spu-let-7	2
AJAPscaffold167:465213|508405(+)	spu-let-7	2
AJAPscaffold167:468474|513813(+)	spu-let-7	2
AJAPscaffold167:469346|514299(+)	spu-let-7	2
AJAPscaffold167:479920|520067(+)	spu-let-7	2
AJAPscaffold167:481430|522176(+)	spu-let-7	2
AJAPscaffold167:482755|523799(+)	spu-let-7	2
AJAPscaffold167:486166|527892(+)	spu-let-7	2
AJAPscaffold167:778428|783489(-)	spu-let-7	2
AJAPscaffold1677:92637|114125(-)	spu-let-7	2
AJAPscaffold1719:96016|113742(+)	spu-let-7	2
AJAPscaffold1719:97303|113742(+)	spu-let-7	2
AJAPscaffold1719:97303|115604(+)	spu-let-7	2
AJAPscaffold175:606698|624802(+)	spu-let-7	2
AJAPscaffold179:149947|163276(-)	spu-let-7	2
AJAPscaffold179:67493|91557(-)	spu-let-7	2
AJAPscaffold19:1091660|1093406(-)	spu-let-7	2
AJAPscaffold1907:78215|89037(+)	spu-let-7	2
AJAPscaffold193:5400|13685(+)	spu-let-7	2
AJAPscaffold1951:57015|70177(+)	spu-let-7	2
AJAPscaffold1951:57015|77498(+)	spu-let-7	2
AJAPscaffold1953:90441|114143(+)	spu-let-7	2
AJAPscaffold1953:90531|114143(+)	spu-let-7	2
AJAPscaffold1962:698|10399(+)	spu-let-7	2
AJAPscaffold197:327975|357763(+)	spu-let-7	2
AJAPscaffold1992:63430|73591(-)	spu-let-7	2
AJAPscaffold20:1322764|1340501(+)	spu-let-7	2
AJAPscaffold2015:40176|67607(+)	spu-let-7	2
AJAPscaffold205:106687|117019(+)	spu-let-7	2
AJAPscaffold2056:78895|102892(-)	spu-let-7	2
AJAPscaffold2058:75132|84467(-)	spu-let-7	2
AJAPscaffold2058:78937|89915(-)	spu-let-7	2
AJAPscaffold2075:57388|67763(-)	spu-let-7	2
AJAPscaffold208:753059|758421(-)	spu-let-7	2
AJAPscaffold208:755222|760559(-)	spu-let-7	2
AJAPscaffold209:233097|245952(-)	spu-let-7	2
AJAPscaffold211:110948|117593(+)	spu-let-7	2
AJAPscaffold2135:65504|72270(-)	spu-let-7	2
AJAPscaffold214:76653|85851(-)	spu-let-7	2
AJAPscaffold22:1120308|1123021(-)	spu-let-7	2
AJAPscaffold223:950611|967577(+)	spu-let-7	2
AJAPscaffold223:952282|969125(+)	spu-let-7	2
AJAPscaffold2243:25681|41196(-)	spu-let-7	2
AJAPscaffold230:925116|939765(-)	spu-let-7	2
AJAPscaffold232:186862|201261(-)	spu-let-7	2
AJAPscaffold233:103386|112238(+)	spu-let-7	2
AJAPscaffold234:977491|995487(-)	spu-let-7	2
AJAPscaffold235:1124438|1139709(+)	spu-let-7	2
AJAPscaffold235:1124438|1156285(+)	spu-let-7	2
AJAPscaffold235:1132806|1139709(+)	spu-let-7	2
AJAPscaffold235:1132806|1156285(+)	spu-let-7	2
AJAPscaffold235:583365|608463(+)	spu-let-7	2
AJAPscaffold235:584958|609422(+)	spu-let-7	2
AJAPscaffold2359:23209|33543(-)	spu-let-7	2
AJAPscaffold236:488663|495574(-)	spu-let-7	2
AJAPscaffold237:55265|73237(+)	spu-let-7	2
AJAPscaffold2412:71816|80680(+)	spu-let-7	2
AJAPscaffold2445:50898|61425(-)	spu-let-7	2
AJAPscaffold245:33982|36228(+)	spu-let-7	2
AJAPscaffold246:733883|746665(+)	spu-let-7	2
AJAPscaffold246:761352|770457(+)	spu-let-7	2
AJAPscaffold25:960572|1001983(-)	spu-let-7	2
AJAPscaffold252:194299|200605(-)	spu-let-7	2
AJAPscaffold252:210055|215140(-)	spu-let-7	2
AJAPscaffold2528:408|27821(+)	spu-let-7	2
AJAPscaffold261:301544|330049(+)	spu-let-7	2
AJAPscaffold2613:964|10058(-)	spu-let-7	2
AJAPscaffold264:184506|194905(+)	spu-let-7	2
AJAPscaffold264:187872|194905(+)	spu-let-7	2
AJAPscaffold265:337414|346888(+)	spu-let-7	2
AJAPscaffold265:593092|609394(-)	spu-let-7	2
AJAPscaffold2677:23652|43523(+)	spu-let-7	2
AJAPscaffold271:83364|104293(-)	spu-let-7	2
AJAPscaffold2714:29080|48366(+)	spu-let-7	2
AJAPscaffold273:526984|530381(-)	spu-let-7	2
AJAPscaffold275:792222|798076(+)	spu-let-7	2
AJAPscaffold275:792222|799043(+)	spu-let-7	2
AJAPscaffold279:418994|433612(-)	spu-let-7	2
AJAPscaffold283:100818|114669(+)	spu-let-7	2
AJAPscaffold283:373065|379074(-)	spu-let-7	2
AJAPscaffold29:394163|426550(+)	spu-let-7	2
AJAPscaffold292:504539|533123(+)	spu-let-7	2
AJAPscaffold295:86318|92369(+)	spu-let-7	2
AJAPscaffold30:527931|554615(-)	spu-let-7	2
AJAPscaffold300:541653|560951(-)	spu-let-7	2
AJAPscaffold301:238315|271595(+)	spu-let-7	2
AJAPscaffold308:153815|155777(+)	spu-let-7	2
AJAPscaffold309:20054|34212(-)	spu-let-7	2
AJAPscaffold315:457548|466803(-)	spu-let-7	2
AJAPscaffold316:925142|933595(+)	spu-let-7	2
AJAPscaffold322:244620|269677(+)	spu-let-7	2
AJAPscaffold33:133837|147501(+)	spu-let-7	2
AJAPscaffold331:180202|187393(-)	spu-let-7	2
AJAPscaffold336:144656|149615(-)	spu-let-7	2
AJAPscaffold340:210733|214027(+)	spu-let-7	2
AJAPscaffold344:118683|195197(-)	spu-let-7	2
AJAPscaffold345:128250|131264(+)	spu-let-7	2
AJAPscaffold346:437895|438949(-)	spu-let-7	2
AJAPscaffold352:420170|439875(-)	spu-let-7	2
AJAPscaffold354:827538|846163(-)	spu-let-7	2
AJAPscaffold355:448719|460562(-)	spu-let-7	2
AJAPscaffold357:309685|313381(-)	spu-let-7	2
AJAPscaffold36:692211|703699(+)	spu-let-7	2
AJAPscaffold361:37388|65516(-)	spu-let-7	2
AJAPscaffold361:65076|100706(-)	spu-let-7	2
AJAPscaffold362:168007|193899(-)	spu-let-7	2
AJAPscaffold362:169420|194994(-)	spu-let-7	2
AJAPscaffold366:146681|156163(-)	spu-let-7	2
AJAPscaffold367:238125|248539(+)	spu-let-7	2
AJAPscaffold371:60397|64229(-)	spu-let-7	2
AJAPscaffold371:68946|86513(-)	spu-let-7	2
AJAPscaffold372:85310|88460(-)	spu-let-7	2
AJAPscaffold373:112051|142554(+)	spu-let-7	2
AJAPscaffold373:175687|181955(+)	spu-let-7	2
AJAPscaffold38:632805|642596(-)	spu-let-7	2
AJAPscaffold380:232492|239554(-)	spu-let-7	2
AJAPscaffold381:407080|434445(-)	spu-let-7	2
AJAPscaffold381:409396|436424(-)	spu-let-7	2
AJAPscaffold384:312706|323797(+)	spu-let-7	2
AJAPscaffold384:42072|53339(-)	spu-let-7	2
AJAPscaffold384:47373|53339(-)	spu-let-7	2
AJAPscaffold387:323160|333354(+)	spu-let-7	2
AJAPscaffold388:25586|27772(-)	spu-let-7	2
AJAPscaffold388:32303|77498(-)	spu-let-7	2
AJAPscaffold391:260345|266911(-)	spu-let-7	2
AJAPscaffold40:625405|629437(-)	spu-let-7	2
AJAPscaffold402:159002|170254(-)	spu-let-7	2
AJAPscaffold405:151143|165688(+)	spu-let-7	2
AJAPscaffold405:229589|243042(-)	spu-let-7	2
AJAPscaffold405:250804|254237(-)	spu-let-7	2
AJAPscaffold406:124625|135051(+)	spu-let-7	2
AJAPscaffold406:126114|135881(+)	spu-let-7	2
AJAPscaffold406:80970|124675(+)	spu-let-7	2
AJAPscaffold406:84704|124675(+)	spu-let-7	2
AJAPscaffold412:149925|168944(+)	spu-let-7	2
AJAPscaffold413:168977|180504(+)	spu-let-7	2
AJAPscaffold416:363981|381706(+)	spu-let-7	2
AJAPscaffold421:676324|696941(-)	spu-let-7	2
AJAPscaffold423:286052|310321(-)	spu-let-7	2
AJAPscaffold423:299628|348804(-)	spu-let-7	2
AJAPscaffold43:846383|862774(-)	spu-let-7	2
AJAPscaffold432:344074|366279(+)	spu-let-7	2
AJAPscaffold437:111241|127589(+)	spu-let-7	2
AJAPscaffold438:202202|210421(-)	spu-let-7	2
AJAPscaffold44:1085457|1092715(+)	spu-let-7	2
AJAPscaffold44:1129366|1135500(+)	spu-let-7	2
AJAPscaffold44:1137881|1146361(+)	spu-let-7	2
AJAPscaffold453:23512|46520(+)	spu-let-7	2
AJAPscaffold458:263203|302142(+)	spu-let-7	2
AJAPscaffold458:265978|304405(+)	spu-let-7	2
AJAPscaffold459:455705|467114(+)	spu-let-7	2
AJAPscaffold461:126923|140622(-)	spu-let-7	2
AJAPscaffold465:282103|290098(+)	spu-let-7	2
AJAPscaffold468:347535|363024(-)	spu-let-7	2
AJAPscaffold470:700593|709165(+)	spu-let-7	2
AJAPscaffold473:12219|23838(+)	spu-let-7	2
AJAPscaffold473:198542|206644(+)	spu-let-7	2
AJAPscaffold474:247617|251953(-)	spu-let-7	2
AJAPscaffold476:68380|87374(+)	spu-let-7	2
AJAPscaffold479:122130|133198(+)	spu-let-7	2
AJAPscaffold481:112685|126196(-)	spu-let-7	2
AJAPscaffold482:391509|408264(+)	spu-let-7	2
AJAPscaffold485:77931|83603(+)	spu-let-7	2
AJAPscaffold487:306244|321819(-)	spu-let-7	2
AJAPscaffold496:169705|171893(+)	spu-let-7	2
AJAPscaffold499:42423|60716(-)	spu-let-7	2
AJAPscaffold5:1473820|1483928(+)	spu-let-7	2
AJAPscaffold5:912074|932504(-)	spu-let-7	2
AJAPscaffold5:918829|944280(+)	spu-let-7	2
AJAPscaffold5:922147|947778(+)	spu-let-7	2
AJAPscaffold5:922505|947879(+)	spu-let-7	2
AJAPscaffold5:923703|949362(+)	spu-let-7	2
AJAPscaffold522:4316|19212(+)	spu-let-7	2
AJAPscaffold530:19441|38644(+)	spu-let-7	2
AJAPscaffold540:229960|240713(-)	spu-let-7	2
AJAPscaffold548:110271|115685(-)	spu-let-7	2
AJAPscaffold551:304685|346858(-)	spu-let-7	2
AJAPscaffold554:115603|126749(+)	spu-let-7	2
AJAPscaffold554:291763|294532(+)	spu-let-7	2
AJAPscaffold56:105110|124463(-)	spu-let-7	2
AJAPscaffold561:360770|375468(-)	spu-let-7	2
AJAPscaffold569:216440|236300(-)	spu-let-7	2
AJAPscaffold575:153298|179588(+)	spu-let-7	2
AJAPscaffold577:284531|304862(+)	spu-let-7	2
AJAPscaffold579:21952|26469(-)	spu-let-7	2
AJAPscaffold58:617856|625963(-)	spu-let-7	2
AJAPscaffold584:170366|177385(-)	spu-let-7	2
AJAPscaffold593:263312|269253(+)	spu-let-7	2
AJAPscaffold597:142152|150124(-)	spu-let-7	2
AJAPscaffold6:1510078|1517647(-)	spu-let-7	2
AJAPscaffold6:2114724|2132982(-)	spu-let-7	2
AJAPscaffold6:869473|892790(-)	spu-let-7	2
AJAPscaffold615:280770|297737(+)	spu-let-7	2
AJAPscaffold615:290257|308900(+)	spu-let-7	2
AJAPscaffold623:458615|469258(+)	spu-let-7	2
AJAPscaffold636:129829|168471(+)	spu-let-7	2
AJAPscaffold649:152537|184108(-)	spu-let-7	2
AJAPscaffold649:170719|221475(-)	spu-let-7	2
AJAPscaffold65:385509|395157(-)	spu-let-7	2
AJAPscaffold66:395241|405918(-)	spu-let-7	2
AJAPscaffold66:739978|748390(-)	spu-let-7	2
AJAPscaffold67:659280|687009(-)	spu-let-7	2
AJAPscaffold67:660063|687465(-)	spu-let-7	2
AJAPscaffold67:676760|695316(-)	spu-let-7	2
AJAPscaffold67:680289|697273(-)	spu-let-7	2
AJAPscaffold67:698760|705945(-)	spu-let-7	2
AJAPscaffold681:221514|238463(+)	spu-let-7	2
AJAPscaffold687:156518|159421(-)	spu-let-7	2
AJAPscaffold689:145840|187862(-)	spu-let-7	2
AJAPscaffold69:944969|961031(-)	spu-let-7	2
AJAPscaffold69:949061|957418(-)	spu-let-7	2
AJAPscaffold696:116160|133709(+)	spu-let-7	2
AJAPscaffold696:119096|133709(+)	spu-let-7	2
AJAPscaffold696:119096|136167(+)	spu-let-7	2
AJAPscaffold696:121997|133709(+)	spu-let-7	2
AJAPscaffold696:121997|136167(+)	spu-let-7	2
AJAPscaffold696:266507|274019(+)	spu-let-7	2
AJAPscaffold7:302974|319749(+)	spu-let-7	2
AJAPscaffold711:257594|268646(-)	spu-let-7	2
AJAPscaffold714:150388|159132(+)	spu-let-7	2
AJAPscaffold72:548132|557887(+)	spu-let-7	2
AJAPscaffold72:548720|557887(+)	spu-let-7	2
AJAPscaffold73:103952|119172(-)	spu-let-7	2
AJAPscaffold73:248149|251830(-)	spu-let-7	2
AJAPscaffold731:295588|319079(+)	spu-let-7	2
AJAPscaffold731:299018|321823(+)	spu-let-7	2
AJAPscaffold735:4406|25205(+)	spu-let-7	2
AJAPscaffold739:246780|271711(+)	spu-let-7	2
AJAPscaffold746:414623|428939(+)	spu-let-7	2
AJAPscaffold75:483001|494857(-)	spu-let-7	2
AJAPscaffold762:62073|84642(+)	spu-let-7	2
AJAPscaffold762:84586|98857(+)	spu-let-7	2
AJAPscaffold769:503672|511329(-)	spu-let-7	2
AJAPscaffold77:189884|277227(-)	spu-let-7	2
AJAPscaffold77:191777|281264(-)	spu-let-7	2
AJAPscaffold77:200111|263284(-)	spu-let-7	2
AJAPscaffold777:272772|294842(+)	spu-let-7	2
AJAPscaffold796:434110|445619(-)	spu-let-7	2
AJAPscaffold796:434692|446137(-)	spu-let-7	2
AJAPscaffold8:625330|644437(-)	spu-let-7	2
AJAPscaffold80:230606|233601(+)	spu-let-7	2
AJAPscaffold804:151187|160840(-)	spu-let-7	2
AJAPscaffold809:202728|280988(-)	spu-let-7	2
AJAPscaffold81:1141119|1152016(+)	spu-let-7	2
AJAPscaffold813:160118|178416(-)	spu-let-7	2
AJAPscaffold813:171299|189965(-)	spu-let-7	2
AJAPscaffold815:346892|352077(+)	spu-let-7	2
AJAPscaffold817:30089|64169(-)	spu-let-7	2
AJAPscaffold817:89191|167700(+)	spu-let-7	2
AJAPscaffold826:78718|83043(+)	spu-let-7	2
AJAPscaffold83:51106|56765(-)	spu-let-7	2
AJAPscaffold831:164609|212435(-)	spu-let-7	2
AJAPscaffold840:151428|160634(+)	spu-let-7	2
AJAPscaffold841:194294|227934(+)	spu-let-7	2
AJAPscaffold841:194294|234092(+)	spu-let-7	2
AJAPscaffold857:408668|419373(+)	spu-let-7	2
AJAPscaffold859:247424|276028(-)	spu-let-7	2
AJAPscaffold859:248731|276350(-)	spu-let-7	2
AJAPscaffold859:250630|277950(-)	spu-let-7	2
AJAPscaffold860:359279|363282(+)	spu-let-7	2
AJAPscaffold864:190308|192872(+)	spu-let-7	2
AJAPscaffold867:145226|157918(-)	spu-let-7	2
AJAPscaffold87:121906|145778(-)	spu-let-7	2
AJAPscaffold87:127724|151457(-)	spu-let-7	2
AJAPscaffold87:245988|257029(+)	spu-let-7	2
AJAPscaffold897:76533|83811(-)	spu-let-7	2
AJAPscaffold897:76533|86022(-)	spu-let-7	2
AJAPscaffold9:1054833|1069825(-)	spu-let-7	2
AJAPscaffold9:1508116|1515090(-)	spu-let-7	2
AJAPscaffold9:1512601|1540936(+)	spu-let-7	2
AJAPscaffold9:674765|680544(-)	spu-let-7	2
AJAPscaffold9:674765|681018(-)	spu-let-7	2
AJAPscaffold9:991910|1011721(+)	spu-let-7	2
AJAPscaffold904:49461|63936(+)	spu-let-7	2
AJAPscaffold92:384025|398347(+)	spu-let-7	2
AJAPscaffold921:357208|363535(+)	spu-let-7	2
AJAPscaffold925:188337|210470(-)	spu-let-7	2
AJAPscaffold929:181482|196057(-)	spu-let-7	2
AJAPscaffold93:775139|779648(+)	spu-let-7	2
AJAPscaffold935:19274|41991(-)	spu-let-7	2
AJAPscaffold945:122719|175003(+)	spu-let-7	2
AJAPscaffold947:592950|594405(-)	spu-let-7	2
AJAPscaffold950:220850|240230(-)	spu-let-7	2
AJAPscaffold951:149817|182141(+)	spu-let-7	2
AJAPscaffold96:61406|66926(-)	spu-let-7	2
AJAPscaffold973:89309|124390(-)	spu-let-7	2
AJAPscaffold973:89621|127492(-)	spu-let-7	2
AJAPscaffold99:1726659|1738966(+)	spu-let-7	2
AJAPscaffold345:121701|125067(+)	spu-let-7	1
AJAPscaffold10:1179974|1190581(+)	spu-let-7	1
AJAPscaffold10:576340|617168(+)	spu-let-7	1
AJAPscaffold10:576340|621878(+)	spu-let-7	1
AJAPscaffold1005:132141|153600(-)	spu-let-7	1
AJAPscaffold1005:147659|153600(-)	spu-let-7	1
AJAPscaffold1005:90490|95751(+)	spu-let-7	1
AJAPscaffold101:290595|298227(-)	spu-let-7	1
AJAPscaffold101:325284|328055(+)	spu-let-7	1
AJAPscaffold101:67181|70078(+)	spu-let-7	1
AJAPscaffold1011:39110|50059(+)	spu-let-7	1
AJAPscaffold1011:61101|71915(+)	spu-let-7	1
AJAPscaffold1019:23397|34281(+)	spu-let-7	1
AJAPscaffold1026:196287|197648(+)	spu-let-7	1
AJAPscaffold1032:149729|163011(+)	spu-let-7	1
AJAPscaffold104:360185|361333(+)	spu-let-7	1
AJAPscaffold1040:941|4430(+)	spu-let-7	1
AJAPscaffold105:556562|560577(-)	spu-let-7	1
AJAPscaffold1052:199237|202781(-)	spu-let-7	1
AJAPscaffold1057:64617|79861(-)	spu-let-7	1
AJAPscaffold106:218487|221967(+)	spu-let-7	1
AJAPscaffold106:646779|650033(-)	spu-let-7	1
AJAPscaffold1064:50188|53570(+)	spu-let-7	1
AJAPscaffold1068:9083|31413(+)	spu-let-7	1
AJAPscaffold1077:142916|148329(-)	spu-let-7	1
AJAPscaffold108:141775|149832(-)	spu-let-7	1
AJAPscaffold11:432365|433812(-)	spu-let-7	1
AJAPscaffold1105:238804|241131(+)	spu-let-7	1
AJAPscaffold111:433722|444176(-)	spu-let-7	1
AJAPscaffold111:438556|444176(-)	spu-let-7	1
AJAPscaffold111:721868|734841(+)	spu-let-7	1
AJAPscaffold1116:114230|116708(+)	spu-let-7	1
AJAPscaffold112:37767|45163(+)	spu-let-7	1
AJAPscaffold1125:20321|21379(-)	spu-let-7	1
AJAPscaffold1129:375867|380774(+)	spu-let-7	1
AJAPscaffold1131:35101|42961(-)	spu-let-7	1
AJAPscaffold1136:185687|192630(+)	spu-let-7	1
AJAPscaffold1136:187994|192630(+)	spu-let-7	1
AJAPscaffold1158:104504|109249(+)	spu-let-7	1
AJAPscaffold1159:1218|22051(+)	spu-let-7	1
AJAPscaffold1163:10489|23162(+)	spu-let-7	1
AJAPscaffold1166:290045|292160(+)	spu-let-7	1
AJAPscaffold1167:73077|85100(+)	spu-let-7	1
AJAPscaffold117:528480|533434(+)	spu-let-7	1
AJAPscaffold1172:313531|320577(+)	spu-let-7	1
AJAPscaffold1176:72748|82709(+)	spu-let-7	1
AJAPscaffold118:437311|451564(-)	spu-let-7	1
AJAPscaffold1181:104984|117298(+)	spu-let-7	1
AJAPscaffold1181:104984|117304(+)	spu-let-7	1
AJAPscaffold1181:104984|118543(+)	spu-let-7	1
AJAPscaffold1182:159617|175813(+)	spu-let-7	1
AJAPscaffold119:426688|430928(-)	spu-let-7	1
AJAPscaffold119:620730|621360(+)	spu-let-7	1
AJAPscaffold119:620730|623592(+)	spu-let-7	1
AJAPscaffold1193:162127|178264(-)	spu-let-7	1
AJAPscaffold1193:70253|79235(+)	spu-let-7	1
AJAPscaffold1193:81448|91539(+)	spu-let-7	1
AJAPscaffold1196:48826|52234(-)	spu-let-7	1
AJAPscaffold12:1018531|1019391(+)	spu-let-7	1
AJAPscaffold12:486482|500388(-)	spu-let-7	1
AJAPscaffold12:703866|709169(+)	spu-let-7	1
AJAPscaffold12:703866|711983(+)	spu-let-7	1
AJAPscaffold12:705960|709169(+)	spu-let-7	1
AJAPscaffold12:825668|838021(+)	spu-let-7	1
AJAPscaffold1204:138905|140546(-)	spu-let-7	1
AJAPscaffold1204:138905|140549(-)	spu-let-7	1
AJAPscaffold1205:73466|87152(-)	spu-let-7	1
AJAPscaffold1215:89683|98761(-)	spu-let-7	1
AJAPscaffold1229:158886|160318(-)	spu-let-7	1
AJAPscaffold1229:85264|96321(-)	spu-let-7	1
AJAPscaffold1230:353999|358491(+)	spu-let-7	1
AJAPscaffold124:189351|202124(-)	spu-let-7	1
AJAPscaffold124:660408|664836(+)	spu-let-7	1
AJAPscaffold1242:19314|28732(+)	spu-let-7	1
AJAPscaffold1242:21812|30830(+)	spu-let-7	1
AJAPscaffold126:565935|573469(+)	spu-let-7	1
AJAPscaffold127:148002|157490(-)	spu-let-7	1
AJAPscaffold1275:124377|134799(-)	spu-let-7	1
AJAPscaffold1275:124377|134841(-)	spu-let-7	1
AJAPscaffold128:282316|287581(+)	spu-let-7	1
AJAPscaffold1287:41154|53911(+)	spu-let-7	1
AJAPscaffold129:359535|381959(-)	spu-let-7	1
AJAPscaffold129:360557|381959(-)	spu-let-7	1
AJAPscaffold129:360571|381959(-)	spu-let-7	1
AJAPscaffold130:640206|644687(+)	spu-let-7	1
AJAPscaffold130:783094|790838(+)	spu-let-7	1
AJAPscaffold1306:50733|60381(+)	spu-let-7	1
AJAPscaffold1308:62306|66965(+)	spu-let-7	1
AJAPscaffold1309:7769|17379(+)	spu-let-7	1
AJAPscaffold1316:114577|120284(-)	spu-let-7	1
AJAPscaffold132:73260|77453(+)	spu-let-7	1
AJAPscaffold1322:72713|76551(-)	spu-let-7	1
AJAPscaffold1327:137781|139375(-)	spu-let-7	1
AJAPscaffold1329:130233|142259(+)	spu-let-7	1
AJAPscaffold134:178048|180339(-)	spu-let-7	1
AJAPscaffold1342:55760|61241(-)	spu-let-7	1
AJAPscaffold1346:85870|95296(-)	spu-let-7	1
AJAPscaffold135:629955|644610(-)	spu-let-7	1
AJAPscaffold1357:13090|24372(+)	spu-let-7	1
AJAPscaffold1357:149980|163688(-)	spu-let-7	1
AJAPscaffold1357:151457|165544(-)	spu-let-7	1
AJAPscaffold1359:18260|23383(+)	spu-let-7	1
AJAPscaffold136:473333|491533(+)	spu-let-7	1
AJAPscaffold136:616902|617588(+)	spu-let-7	1
AJAPscaffold1365:65324|74409(-)	spu-let-7	1
AJAPscaffold1365:65950|74883(-)	spu-let-7	1
AJAPscaffold1365:65950|76511(-)	spu-let-7	1
AJAPscaffold1378:30160|37264(+)	spu-let-7	1
AJAPscaffold138:712268|726274(+)	spu-let-7	1
AJAPscaffold138:905651|932485(-)	spu-let-7	1
AJAPscaffold138:919985|944684(-)	spu-let-7	1
AJAPscaffold1382:73504|77648(+)	spu-let-7	1
AJAPscaffold1387:26173|29381(+)	spu-let-7	1
AJAPscaffold139:139158|172167(-)	spu-let-7	1
AJAPscaffold140:200747|203004(-)	spu-let-7	1
AJAPscaffold1402:76461|84653(-)	spu-let-7	1
AJAPscaffold1402:79254|84653(-)	spu-let-7	1
AJAPscaffold1419:45086|70397(+)	spu-let-7	1
AJAPscaffold144:19437|25670(-)	spu-let-7	1
AJAPscaffold1443:49336|74685(-)	spu-let-7	1
AJAPscaffold145:379409|379633(-)	spu-let-7	1
AJAPscaffold1455:137194|139047(-)	spu-let-7	1
AJAPscaffold146:249477|253789(-)	spu-let-7	1
AJAPscaffold147:697775|708233(-)	spu-let-7	1
AJAPscaffold147:700784|710329(-)	spu-let-7	1
AJAPscaffold1473:51599|80442(+)	spu-let-7	1
AJAPscaffold1474:59296|67486(+)	spu-let-7	1
AJAPscaffold1483:127915|145933(+)	spu-let-7	1
AJAPscaffold149:522208|529141(-)	spu-let-7	1
AJAPscaffold1490:23403|24666(+)	spu-let-7	1
AJAPscaffold155:180917|184141(-)	spu-let-7	1
AJAPscaffold155:281227|296992(+)	spu-let-7	1
AJAPscaffold156:253968|258459(-)	spu-let-7	1
AJAPscaffold157:409293|428500(-)	spu-let-7	1
AJAPscaffold159:394429|398439(-)	spu-let-7	1
AJAPscaffold159:394429|402545(-)	spu-let-7	1
AJAPscaffold16:462383|493561(-)	spu-let-7	1
AJAPscaffold16:468209|499565(-)	spu-let-7	1
AJAPscaffold16:468651|500551(-)	spu-let-7	1
AJAPscaffold16:68676|73963(+)	spu-let-7	1
AJAPscaffold1600:120837|124787(+)	spu-let-7	1
AJAPscaffold1600:87902|88197(+)	spu-let-7	1
AJAPscaffold161:100315|102804(+)	spu-let-7	1
AJAPscaffold1613:118951|119284(+)	spu-let-7	1
AJAPscaffold163:579428|598067(-)	spu-let-7	1
AJAPscaffold1631:29231|30021(-)	spu-let-7	1
AJAPscaffold165:366480|389634(-)	spu-let-7	1
AJAPscaffold165:379720|383526(-)	spu-let-7	1
AJAPscaffold165:379720|403191(-)	spu-let-7	1
AJAPscaffold166:17007|21799(-)	spu-let-7	1
AJAPscaffold1662:13202|24035(+)	spu-let-7	1
AJAPscaffold1668:82592|90148(-)	spu-let-7	1
AJAPscaffold167:470607|515701(+)	spu-let-7	1
AJAPscaffold1674:186053|200963(+)	spu-let-7	1
AJAPscaffold1677:69724|97557(-)	spu-let-7	1
AJAPscaffold1677:70530|97557(-)	spu-let-7	1
AJAPscaffold1677:71343|97550(-)	spu-let-7	1
AJAPscaffold1677:71343|97557(-)	spu-let-7	1
AJAPscaffold1677:72149|96749(-)	spu-let-7	1
AJAPscaffold1685:40044|51264(-)	spu-let-7	1
AJAPscaffold1699:69274|76619(+)	spu-let-7	1
AJAPscaffold17:1266006|1266952(+)	spu-let-7	1
AJAPscaffold17:827416|832193(+)	spu-let-7	1
AJAPscaffold171:346854|349141(+)	spu-let-7	1
AJAPscaffold171:652955|667020(-)	spu-let-7	1
AJAPscaffold1719:29457|39387(-)	spu-let-7	1
AJAPscaffold1736:100867|119685(-)	spu-let-7	1
AJAPscaffold1736:65155|70875(-)	spu-let-7	1
AJAPscaffold1736:65155|78862(-)	spu-let-7	1
AJAPscaffold1743:112192|120124(+)	spu-let-7	1
AJAPscaffold1748:85341|94707(+)	spu-let-7	1
AJAPscaffold1781:75063|77324(+)	spu-let-7	1
AJAPscaffold1795:23652|32924(+)	spu-let-7	1
AJAPscaffold180:136518|139330(+)	spu-let-7	1
AJAPscaffold180:71370|71758(+)	spu-let-7	1
AJAPscaffold1837:82778|87641(+)	spu-let-7	1
AJAPscaffold185:84995|92773(+)	spu-let-7	1
AJAPscaffold1850:32000|37346(-)	spu-let-7	1
AJAPscaffold1853:43296|54060(+)	spu-let-7	1
AJAPscaffold1891:30144|33857(+)	spu-let-7	1
AJAPscaffold190:256672|264267(-)	spu-let-7	1
AJAPscaffold190:345056|352892(+)	spu-let-7	1
AJAPscaffold1900:38731|45708(-)	spu-let-7	1
AJAPscaffold1904:59921|64507(-)	spu-let-7	1
AJAPscaffold1904:59921|71160(-)	spu-let-7	1
AJAPscaffold191:405397|428873(+)	spu-let-7	1
AJAPscaffold191:426456|442704(+)	spu-let-7	1
AJAPscaffold193:24227|34169(+)	spu-let-7	1
AJAPscaffold194:37084|48651(+)	spu-let-7	1
AJAPscaffold194:576379|583989(+)	spu-let-7	1
AJAPscaffold1955:40746|49524(+)	spu-let-7	1
AJAPscaffold197:327975|346521(+)	spu-let-7	1
AJAPscaffold197:368002|374281(+)	spu-let-7	1
AJAPscaffold199:267830|270665(-)	spu-let-7	1
AJAPscaffold199:400280|402619(-)	spu-let-7	1
AJAPscaffold20:1840320|1847033(+)	spu-let-7	1
AJAPscaffold20:2042376|2043965(-)	spu-let-7	1
AJAPscaffold200:205185|206311(-)	spu-let-7	1
AJAPscaffold202:81392|87447(+)	spu-let-7	1
AJAPscaffold202:83846|101373(+)	spu-let-7	1
AJAPscaffold2021:7098|10516(-)	spu-let-7	1
AJAPscaffold205:135902|150583(+)	spu-let-7	1
AJAPscaffold208:225800|232508(-)	spu-let-7	1
AJAPscaffold208:61997|66212(+)	spu-let-7	1
AJAPscaffold208:733417|746389(-)	spu-let-7	1
AJAPscaffold208:736575|746389(-)	spu-let-7	1
AJAPscaffold208:736575|747486(-)	spu-let-7	1
AJAPscaffold208:771464|795570(-)	spu-let-7	1
AJAPscaffold21:324473|331114(-)	spu-let-7	1
AJAPscaffold214:83150|85851(-)	spu-let-7	1
AJAPscaffold2149:4937|5840(-)	spu-let-7	1
AJAPscaffold215:273775|289816(+)	spu-let-7	1
AJAPscaffold217:362310|369682(+)	spu-let-7	1
AJAPscaffold2195:29338|37826(+)	spu-let-7	1
AJAPscaffold220:49250|57882(+)	spu-let-7	1
AJAPscaffold2203:9476|14043(+)	spu-let-7	1
AJAPscaffold2208:20805|34559(+)	spu-let-7	1
AJAPscaffold2208:57547|62898(+)	spu-let-7	1
AJAPscaffold2208:57547|64721(+)	spu-let-7	1
AJAPscaffold221:442525|473274(+)	spu-let-7	1
AJAPscaffold2214:23438|25759(-)	spu-let-7	1
AJAPscaffold222:188524|190647(-)	spu-let-7	1
AJAPscaffold223:953233|969737(+)	spu-let-7	1
AJAPscaffold223:953844|971001(+)	spu-let-7	1
AJAPscaffold224:411855|454873(+)	spu-let-7	1
AJAPscaffold2240:73128|86747(-)	spu-let-7	1
AJAPscaffold2240:73168|86747(-)	spu-let-7	1
AJAPscaffold2240:75002|97087(-)	spu-let-7	1
AJAPscaffold2301:11903|22735(+)	spu-let-7	1
AJAPscaffold232:15673|33975(+)	spu-let-7	1
AJAPscaffold232:179492|194028(-)	spu-let-7	1
AJAPscaffold232:243070|245733(-)	spu-let-7	1
AJAPscaffold234:617147|639363(+)	spu-let-7	1
AJAPscaffold2348:14826|35558(+)	spu-let-7	1
AJAPscaffold2348:14826|35562(+)	spu-let-7	1
AJAPscaffold235:575175|597620(+)	spu-let-7	1
AJAPscaffold235:575175|600246(+)	spu-let-7	1
AJAPscaffold235:575233|600592(+)	spu-let-7	1
AJAPscaffold2359:24490|30898(-)	spu-let-7	1
AJAPscaffold236:478632|481304(-)	spu-let-7	1
AJAPscaffold236:61874|84106(+)	spu-let-7	1
AJAPscaffold236:61874|95044(+)	spu-let-7	1
AJAPscaffold236:74311|84106(+)	spu-let-7	1
AJAPscaffold238:365061|390665(+)	spu-let-7	1
AJAPscaffold238:379180|388312(+)	spu-let-7	1
AJAPscaffold238:379180|390665(+)	spu-let-7	1
AJAPscaffold24:1118220|1122949(-)	spu-let-7	1
AJAPscaffold24:135534|154622(+)	spu-let-7	1
AJAPscaffold24:321331|336877(-)	spu-let-7	1
AJAPscaffold24:325335|336877(-)	spu-let-7	1
AJAPscaffold24:326949|336877(-)	spu-let-7	1
AJAPscaffold24:939978|949906(+)	spu-let-7	1
AJAPscaffold24:979764|986013(-)	spu-let-7	1
AJAPscaffold243:315306|316679(+)	spu-let-7	1
AJAPscaffold247:78321|87670(-)	spu-let-7	1
AJAPscaffold2478:12182|26229(-)	spu-let-7	1
AJAPscaffold248:83184|86112(+)	spu-let-7	1
AJAPscaffold25:762139|766139(+)	spu-let-7	1
AJAPscaffold25:984201|1001983(-)	spu-let-7	1
AJAPscaffold251:385226|400197(-)	spu-let-7	1
AJAPscaffold252:186349|187710(-)	spu-let-7	1
AJAPscaffold252:717338|738819(-)	spu-let-7	1
AJAPscaffold2567:16015|17534(+)	spu-let-7	1
AJAPscaffold259:308023|313564(+)	spu-let-7	1
AJAPscaffold259:530277|539833(+)	spu-let-7	1
AJAPscaffold259:555183|560886(+)	spu-let-7	1
AJAPscaffold260:428028|449428(-)	spu-let-7	1
AJAPscaffold265:493374|497338(-)	spu-let-7	1
AJAPscaffold266:206523|216241(-)	spu-let-7	1
AJAPscaffold266:523200|532565(-)	spu-let-7	1
AJAPscaffold267:150312|160356(+)	spu-let-7	1
AJAPscaffold267:150312|167405(+)	spu-let-7	1
AJAPscaffold267:24827|26047(+)	spu-let-7	1
AJAPscaffold267:496386|498334(-)	spu-let-7	1
AJAPscaffold2670:29614|39924(-)	spu-let-7	1
AJAPscaffold268:235262|245656(-)	spu-let-7	1
AJAPscaffold269:138113|140100(-)	spu-let-7	1
AJAPscaffold270:194742|207436(-)	spu-let-7	1
AJAPscaffold270:437166|456524(-)	spu-let-7	1
AJAPscaffold270:437244|456524(-)	spu-let-7	1
AJAPscaffold270:452558|454544(-)	spu-let-7	1
AJAPscaffold271:100882|104293(-)	spu-let-7	1
AJAPscaffold271:172890|176414(+)	spu-let-7	1
AJAPscaffold271:172890|180916(+)	spu-let-7	1
AJAPscaffold2714:32088|39732(+)	spu-let-7	1
AJAPscaffold272:282136|290477(-)	spu-let-7	1
AJAPscaffold274:776170|778238(-)	spu-let-7	1
AJAPscaffold279:423485|449301(-)	spu-let-7	1
AJAPscaffold28:11473|14187(+)	spu-let-7	1
AJAPscaffold28:1651730|1679423(-)	spu-let-7	1
AJAPscaffold281:650075|650983(+)	spu-let-7	1
AJAPscaffold283:595606|601171(+)	spu-let-7	1
[truncated: 87,568 more rows]
